# Supplementary material for: Probing cell identity hierarchies by fate titration and collision during direct reprogramming
Source: Mol Syst Biol. 2022 Sep 15;18(9):e11129. doi: 10.15252/msb.202211129 (PMC9476893; doi:10.15252/msb.202211129)
Supplement: Supplementary file 3 — Dataset EV1 [file MSB-18-e11129-s001.zip]

Archive with 207 entries (183 files):
- Dataset EV2/
- Dataset EV2/fatevision/
- __MACOSX/Dataset EV2/._fatevision
- Dataset EV2/tftools/
- __MACOSX/Dataset EV2/._tftools
- Dataset EV2/fatevision/.DS_Store
- __MACOSX/Dataset EV2/fatevision/._.DS_Store
- Dataset EV2/fatevision/LICENSE
- __MACOSX/Dataset EV2/fatevision/._LICENSE
- Dataset EV2/fatevision/setup.py
- __MACOSX/Dataset EV2/fatevision/._setup.py
- Dataset EV2/fatevision/.gitignore
- __MACOSX/Dataset EV2/fatevision/._.gitignore
- Dataset EV2/fatevision/fatevision/
- __MACOSX/Dataset EV2/fatevision/._fatevision
- Dataset EV2/fatevision/README.rst
- __MACOSX/Dataset EV2/fatevision/._README.rst
- Dataset EV2/fatevision/.eggs/
- __MACOSX/Dataset EV2/fatevision/._.eggs
- Dataset EV2/fatevision/.idea/
- __MACOSX/Dataset EV2/fatevision/._.idea
- Dataset EV2/tftools/LICENSE
- __MACOSX/Dataset EV2/tftools/._LICENSE
- Dataset EV2/tftools/setup.py
- __MACOSX/Dataset EV2/tftools/._setup.py
- Dataset EV2/tftools/.gitignore
- __MACOSX/Dataset EV2/tftools/._.gitignore
- Dataset EV2/tftools/tftools/
- __MACOSX/Dataset EV2/tftools/._tftools
- Dataset EV2/tftools/README.rst
- __MACOSX/Dataset EV2/tftools/._README.rst
- Dataset EV2/fatevision/fatevision/.DS_Store
- __MACOSX/Dataset EV2/fatevision/fatevision/._.DS_Store
- Dataset EV2/fatevision/fatevision/__init__.py
- __MACOSX/Dataset EV2/fatevision/fatevision/.___init__.py
- Dataset EV2/fatevision/fatevision/models/
- __MACOSX/Dataset EV2/fatevision/fatevision/._models
- Dataset EV2/fatevision/fatevision/estimators/
- __MACOSX/Dataset EV2/fatevision/fatevision/._estimators
- Dataset EV2/fatevision/.eggs/setuptools_scm-6.3.2-py3.8.egg/
- __MACOSX/Dataset EV2/fatevision/.eggs/._setuptools_scm-6.3.2-py3.8.egg
- Dataset EV2/fatevision/.eggs/tomli-1.2.1-py3.8.egg/
- __MACOSX/Dataset EV2/fatevision/.eggs/._tomli-1.2.1-py3.8.egg
- Dataset EV2/fatevision/.eggs/README.txt
- __MACOSX/Dataset EV2/fatevision/.eggs/._README.txt
- Dataset EV2/fatevision/.idea/fatevision.iml
- __MACOSX/Dataset EV2/fatevision/.idea/._fatevision.iml
- Dataset EV2/fatevision/.idea/inspectionProfiles/
- __MACOSX/Dataset EV2/fatevision/.idea/._inspectionProfiles
- Dataset EV2/fatevision/.idea/modules.xml
- __MACOSX/Dataset EV2/fatevision/.idea/._modules.xml
- Dataset EV2/tftools/tftools/reading/
- __MACOSX/Dataset EV2/tftools/tftools/._reading
- Dataset EV2/tftools/tftools/singlecell/
- __MACOSX/Dataset EV2/tftools/tftools/._singlecell
- Dataset EV2/tftools/tftools/unit_tests/
- __MACOSX/Dataset EV2/tftools/tftools/._unit_tests
- Dataset EV2/tftools/tftools/overlaps/
- __MACOSX/Dataset EV2/tftools/tftools/._overlaps
- Dataset EV2/tftools/tftools/__init__.py
- __MACOSX/Dataset EV2/tftools/tftools/.___init__.py
- Dataset EV2/tftools/tftools/fate_titration/
- __MACOSX/Dataset EV2/tftools/tftools/._fate_titration
- Dataset EV2/fatevision/fatevision/models/__init__.py
- __MACOSX/Dataset EV2/fatevision/fatevision/models/.___init__.py
- Dataset EV2/fatevision/fatevision/models/base.py
- __MACOSX/Dataset EV2/fatevision/fatevision/models/._base.py
- Dataset EV2/fatevision/fatevision/estimators/metrics.py
- __MACOSX/Dataset EV2/fatevision/fatevision/estimators/._metrics.py
- Dataset EV2/fatevision/fatevision/estimators/.DS_Store
- __MACOSX/Dataset EV2/fatevision/fatevision/estimators/._.DS_Store
- Dataset EV2/fatevision/fatevision/estimators/__init__.py
- __MACOSX/Dataset EV2/fatevision/fatevision/estimators/.___init__.py
- Dataset EV2/fatevision/fatevision/estimators/losses.py
- __MACOSX/Dataset EV2/fatevision/fatevision/estimators/._losses.py
- Dataset EV2/fatevision/fatevision/estimators/base.py
- __MACOSX/Dataset EV2/fatevision/fatevision/estimators/._base.py
- Dataset EV2/fatevision/.eggs/setuptools_scm-6.3.2-py3.8.egg/setuptools_scm/
- __MACOSX/Dataset EV2/fatevision/.eggs/setuptools_scm-6.3.2-py3.8.egg/._setuptools_scm
- Dataset EV2/fatevision/.eggs/setuptools_scm-6.3.2-py3.8.egg/EGG-INFO/
- __MACOSX/Dataset EV2/fatevision/.eggs/setuptools_scm-6.3.2-py3.8.egg/._EGG-INFO
- Dataset EV2/fatevision/.eggs/tomli-1.2.1-py3.8.egg/EGG-INFO/
- __MACOSX/Dataset EV2/fatevision/.eggs/tomli-1.2.1-py3.8.egg/._EGG-INFO
- Dataset EV2/fatevision/.eggs/tomli-1.2.1-py3.8.egg/tomli/
- __MACOSX/Dataset EV2/fatevision/.eggs/tomli-1.2.1-py3.8.egg/._tomli
- Dataset EV2/fatevision/.idea/inspectionProfiles/profiles_settings.xml
- __MACOSX/Dataset EV2/fatevision/.idea/inspectionProfiles/._profiles_settings.xml
- Dataset EV2/tftools/tftools/reading/fileformats/
- __MACOSX/Dataset EV2/tftools/tftools/reading/._fileformats
- Dataset EV2/tftools/tftools/reading/databases/
- __MACOSX/Dataset EV2/tftools/tftools/reading/._databases
- Dataset EV2/tftools/tftools/reading/__init__.py
- __MACOSX/Dataset EV2/tftools/tftools/reading/.___init__.py
- Dataset EV2/tftools/tftools/singlecell/__init__.py
- __MACOSX/Dataset EV2/tftools/tftools/singlecell/.___init__.py
- Dataset EV2/tftools/tftools/singlecell/sc_atac.py
- __MACOSX/Dataset EV2/tftools/tftools/singlecell/._sc_atac.py
- Dataset EV2/tftools/tftools/unit_tests/test_overlaps.py
- __MACOSX/Dataset EV2/tftools/tftools/unit_tests/._test_overlaps.py
- Dataset EV2/tftools/tftools/unit_tests/test_reading.py
- __MACOSX/Dataset EV2/tftools/tftools/unit_tests/._test_reading.py
- Dataset EV2/tftools/tftools/overlaps/__init__.py
- __MACOSX/Dataset EV2/tftools/tftools/overlaps/.___init__.py
- Dataset EV2/tftools/tftools/overlaps/overlap.py
- __MACOSX/Dataset EV2/tftools/tftools/overlaps/._overlap.py
- Dataset EV2/tftools/tftools/fate_titration/__init__.py
- __MACOSX/Dataset EV2/tftools/tftools/fate_titration/.___init__.py
- Dataset EV2/tftools/tftools/fate_titration/fate_titration.py
- __MACOSX/Dataset EV2/tftools/tftools/fate_titration/._fate_titration.py
- Dataset EV2/fatevision/.eggs/setuptools_scm-6.3.2-py3.8.egg/setuptools_scm/git.py
- __MACOSX/Dataset EV2/fatevision/.eggs/setuptools_scm-6.3.2-py3.8.egg/setuptools_scm/._git.py
- Dataset EV2/fatevision/.eggs/setuptools_scm-6.3.2-py3.8.egg/setuptools_scm/file_finder_hg.py
- __MACOSX/Dataset EV2/fatevision/.eggs/setuptools_scm-6.3.2-py3.8.egg/setuptools_scm/._file_finder_hg.py
- Dataset EV2/fatevision/.eggs/setuptools_scm-6.3.2-py3.8.egg/setuptools_scm/config.py
- __MACOSX/Dataset EV2/fatevision/.eggs/setuptools_scm-6.3.2-py3.8.egg/setuptools_scm/._config.py
- Dataset EV2/fatevision/.eggs/setuptools_scm-6.3.2-py3.8.egg/setuptools_scm/version.py
- __MACOSX/Dataset EV2/fatevision/.eggs/setuptools_scm-6.3.2-py3.8.egg/setuptools_scm/._version.py
- Dataset EV2/fatevision/.eggs/setuptools_scm-6.3.2-py3.8.egg/setuptools_scm/discover.py
- __MACOSX/Dataset EV2/fatevision/.eggs/setuptools_scm-6.3.2-py3.8.egg/setuptools_scm/._discover.py
- Dataset EV2/fatevision/.eggs/setuptools_scm-6.3.2-py3.8.egg/setuptools_scm/file_finder_git.py
- __MACOSX/Dataset EV2/fatevision/.eggs/setuptools_scm-6.3.2-py3.8.egg/setuptools_scm/._file_finder_git.py
- Dataset EV2/fatevision/.eggs/setuptools_scm-6.3.2-py3.8.egg/setuptools_scm/__init__.py
- __MACOSX/Dataset EV2/fatevision/.eggs/setuptools_scm-6.3.2-py3.8.egg/setuptools_scm/.___init__.py
- Dataset EV2/fatevision/.eggs/setuptools_scm-6.3.2-py3.8.egg/setuptools_scm/__pycache__/
- __MACOSX/Dataset EV2/fatevision/.eggs/setuptools_scm-6.3.2-py3.8.egg/setuptools_scm/.___pycache__
- Dataset EV2/fatevision/.eggs/setuptools_scm-6.3.2-py3.8.egg/setuptools_scm/integration.py
- __MACOSX/Dataset EV2/fatevision/.eggs/setuptools_scm-6.3.2-py3.8.egg/setuptools_scm/._integration.py
- Dataset EV2/fatevision/.eggs/setuptools_scm-6.3.2-py3.8.egg/setuptools_scm/utils.py
- __MACOSX/Dataset EV2/fatevision/.eggs/setuptools_scm-6.3.2-py3.8.egg/setuptools_scm/._utils.py
- Dataset EV2/fatevision/.eggs/setuptools_scm-6.3.2-py3.8.egg/setuptools_scm/hg_git.py
- __MACOSX/Dataset EV2/fatevision/.eggs/setuptools_scm-6.3.2-py3.8.egg/setuptools_scm/._hg_git.py
- Dataset EV2/fatevision/.eggs/setuptools_scm-6.3.2-py3.8.egg/setuptools_scm/hg.py
- __MACOSX/Dataset EV2/fatevision/.eggs/setuptools_scm-6.3.2-py3.8.egg/setuptools_scm/._hg.py
- Dataset EV2/fatevision/.eggs/setuptools_scm-6.3.2-py3.8.egg/setuptools_scm/file_finder.py
- __MACOSX/Dataset EV2/fatevision/.eggs/setuptools_scm-6.3.2-py3.8.egg/setuptools_scm/._file_finder.py
- Dataset EV2/fatevision/.eggs/setuptools_scm-6.3.2-py3.8.egg/setuptools_scm/scm_workdir.py
- __MACOSX/Dataset EV2/fatevision/.eggs/setuptools_scm-6.3.2-py3.8.egg/setuptools_scm/._scm_workdir.py
- Dataset EV2/fatevision/.eggs/setuptools_scm-6.3.2-py3.8.egg/setuptools_scm/__main__.py
- __MACOSX/Dataset EV2/fatevision/.eggs/setuptools_scm-6.3.2-py3.8.egg/setuptools_scm/.___main__.py
- Dataset EV2/fatevision/.eggs/setuptools_scm-6.3.2-py3.8.egg/setuptools_scm/hacks.py
- __MACOSX/Dataset EV2/fatevision/.eggs/setuptools_scm-6.3.2-py3.8.egg/setuptools_scm/._hacks.py
- Dataset EV2/fatevision/.eggs/setuptools_scm-6.3.2-py3.8.egg/setuptools_scm/_version_cls.py
- __MACOSX/Dataset EV2/fatevision/.eggs/setuptools_scm-6.3.2-py3.8.egg/setuptools_scm/.__version_cls.py
- Dataset EV2/fatevision/.eggs/setuptools_scm-6.3.2-py3.8.egg/EGG-INFO/PKG-INFO
- __MACOSX/Dataset EV2/fatevision/.eggs/setuptools_scm-6.3.2-py3.8.egg/EGG-INFO/._PKG-INFO
- Dataset EV2/fatevision/.eggs/setuptools_scm-6.3.2-py3.8.egg/EGG-INFO/zip-safe
- __MACOSX/Dataset EV2/fatevision/.eggs/setuptools_scm-6.3.2-py3.8.egg/EGG-INFO/._zip-safe
- Dataset EV2/fatevision/.eggs/setuptools_scm-6.3.2-py3.8.egg/EGG-INFO/RECORD
- __MACOSX/Dataset EV2/fatevision/.eggs/setuptools_scm-6.3.2-py3.8.egg/EGG-INFO/._RECORD
- Dataset EV2/fatevision/.eggs/setuptools_scm-6.3.2-py3.8.egg/EGG-INFO/LICENSE
- __MACOSX/Dataset EV2/fatevision/.eggs/setuptools_scm-6.3.2-py3.8.egg/EGG-INFO/._LICENSE
- Dataset EV2/fatevision/.eggs/setuptools_scm-6.3.2-py3.8.egg/EGG-INFO/WHEEL
- __MACOSX/Dataset EV2/fatevision/.eggs/setuptools_scm-6.3.2-py3.8.egg/EGG-INFO/._WHEEL
- Dataset EV2/fatevision/.eggs/setuptools_scm-6.3.2-py3.8.egg/EGG-INFO/entry_points.txt
- __MACOSX/Dataset EV2/fatevision/.eggs/setuptools_scm-6.3.2-py3.8.egg/EGG-INFO/._entry_points.txt
- Dataset EV2/fatevision/.eggs/setuptools_scm-6.3.2-py3.8.egg/EGG-INFO/requires.txt
- __MACOSX/Dataset EV2/fatevision/.eggs/setuptools_scm-6.3.2-py3.8.egg/EGG-INFO/._requires.txt
- Dataset EV2/fatevision/.eggs/setuptools_scm-6.3.2-py3.8.egg/EGG-INFO/top_level.txt
- __MACOSX/Dataset EV2/fatevision/.eggs/setuptools_scm-6.3.2-py3.8.egg/EGG-INFO/._top_level.txt
- Dataset EV2/fatevision/.eggs/tomli-1.2.1-py3.8.egg/EGG-INFO/PKG-INFO
- __MACOSX/Dataset EV2/fatevision/.eggs/tomli-1.2.1-py3.8.egg/EGG-INFO/._PKG-INFO
- Dataset EV2/fatevision/.eggs/tomli-1.2.1-py3.8.egg/EGG-INFO/RECORD
- __MACOSX/Dataset EV2/fatevision/.eggs/tomli-1.2.1-py3.8.egg/EGG-INFO/._RECORD
- Dataset EV2/fatevision/.eggs/tomli-1.2.1-py3.8.egg/EGG-INFO/LICENSE
- __MACOSX/Dataset EV2/fatevision/.eggs/tomli-1.2.1-py3.8.egg/EGG-INFO/._LICENSE
- Dataset EV2/fatevision/.eggs/tomli-1.2.1-py3.8.egg/EGG-INFO/WHEEL
- __MACOSX/Dataset EV2/fatevision/.eggs/tomli-1.2.1-py3.8.egg/EGG-INFO/._WHEEL
- Dataset EV2/fatevision/.eggs/tomli-1.2.1-py3.8.egg/tomli/__init__.py
- __MACOSX/Dataset EV2/fatevision/.eggs/tomli-1.2.1-py3.8.egg/tomli/.___init__.py
- Dataset EV2/fatevision/.eggs/tomli-1.2.1-py3.8.egg/tomli/_parser.py
- __MACOSX/Dataset EV2/fatevision/.eggs/tomli-1.2.1-py3.8.egg/tomli/.__parser.py
- Dataset EV2/fatevision/.eggs/tomli-1.2.1-py3.8.egg/tomli/_re.py
- __MACOSX/Dataset EV2/fatevision/.eggs/tomli-1.2.1-py3.8.egg/tomli/.__re.py
- Dataset EV2/fatevision/.eggs/tomli-1.2.1-py3.8.egg/tomli/py.typed
- __MACOSX/Dataset EV2/fatevision/.eggs/tomli-1.2.1-py3.8.egg/tomli/._py.typed
- Dataset EV2/tftools/tftools/reading/fileformats/genome_annotation.py
- __MACOSX/Dataset EV2/tftools/tftools/reading/fileformats/._genome_annotation.py
- Dataset EV2/tftools/tftools/reading/fileformats/__init__.py
- __MACOSX/Dataset EV2/tftools/tftools/reading/fileformats/.___init__.py
- Dataset EV2/tftools/tftools/reading/fileformats/base_bed.py
- __MACOSX/Dataset EV2/tftools/tftools/reading/fileformats/._base_bed.py
- Dataset EV2/tftools/tftools/reading/fileformats/chipseq.py
- __MACOSX/Dataset EV2/tftools/tftools/reading/fileformats/._chipseq.py
- Dataset EV2/tftools/tftools/reading/fileformats/sc_atac.py
- __MACOSX/Dataset EV2/tftools/tftools/reading/fileformats/._sc_atac.py
- Dataset EV2/tftools/tftools/reading/databases/base_interaction.py
- __MACOSX/Dataset EV2/tftools/tftools/reading/databases/._base_interaction.py
- Dataset EV2/tftools/tftools/reading/databases/__init__.py
- __MACOSX/Dataset EV2/tftools/tftools/reading/databases/.___init__.py
- Dataset EV2/tftools/tftools/reading/databases/dbarchive.py
- __MACOSX/Dataset EV2/tftools/tftools/reading/databases/._dbarchive.py
- Dataset EV2/fatevision/.eggs/setuptools_scm-6.3.2-py3.8.egg/setuptools_scm/__pycache__/__init__.cpython-38.pyc
- __MACOSX/Dataset EV2/fatevision/.eggs/setuptools_scm-6.3.2-py3.8.egg/setuptools_scm/__pycache__/.___init__.cpython-38.pyc
- Dataset EV2/fatevision/.eggs/setuptools_scm-6.3.2-py3.8.egg/setuptools_scm/__pycache__/hacks.cpython-38.pyc
- __MACOSX/Dataset EV2/fatevision/.eggs/setuptools_scm-6.3.2-py3.8.egg/setuptools_scm/__pycache__/._hacks.cpython-38.pyc
- Dataset EV2/fatevision/.eggs/setuptools_scm-6.3.2-py3.8.egg/setuptools_scm/__pycache__/utils.cpython-38.pyc
- __MACOSX/Dataset EV2/fatevision/.eggs/setuptools_scm-6.3.2-py3.8.egg/setuptools_scm/__pycache__/._utils.cpython-38.pyc
- Dataset EV2/fatevision/.eggs/setuptools_scm-6.3.2-py3.8.egg/setuptools_scm/__pycache__/integration.cpython-38.pyc
- __MACOSX/Dataset EV2/fatevision/.eggs/setuptools_scm-6.3.2-py3.8.egg/setuptools_scm/__pycache__/._integration.cpython-38.pyc
- Dataset EV2/fatevision/.eggs/setuptools_scm-6.3.2-py3.8.egg/setuptools_scm/__pycache__/discover.cpython-38.pyc
- __MACOSX/Dataset EV2/fatevision/.eggs/setuptools_scm-6.3.2-py3.8.egg/setuptools_scm/__pycache__/._discover.cpython-38.pyc
- Dataset EV2/fatevision/.eggs/setuptools_scm-6.3.2-py3.8.egg/setuptools_scm/__pycache__/config.cpython-38.pyc
- __MACOSX/Dataset EV2/fatevision/.eggs/setuptools_scm-6.3.2-py3.8.egg/setuptools_scm/__pycache__/._config.cpython-38.pyc
- Dataset EV2/fatevision/.eggs/setuptools_scm-6.3.2-py3.8.egg/setuptools_scm/__pycache__/version.cpython-38.pyc
- __MACOSX/Dataset EV2/fatevision/.eggs/setuptools_scm-6.3.2-py3.8.egg/setuptools_scm/__pycache__/._version.cpython-38.pyc
- Dataset EV2/fatevision/.eggs/setuptools_scm-6.3.2-py3.8.egg/setuptools_scm/__pycache__/_version_cls.cpython-38.pyc
- __MACOSX/Dataset EV2/fatevision/.eggs/setuptools_scm-6.3.2-py3.8.egg/setuptools_scm/__pycache__/.__version_cls.cpython-38.pyc
