# Supplementary material for: Probing cell identity hierarchies by fate titration and collision during direct reprogramming
Source: Mol Syst Biol. 2022 Sep 15;18(9):e11129. doi: 10.15252/msb.202211129 (PMC9476893; doi:10.15252/msb.202211129)
Supplement: Supplementary file 3 — Dataset EV1 [file MSB-18-e11129-s001.zip › Dataset EV2/fatevision/setup.py]

from setuptools import setup, find_packages
from pathlib import Path

setup(
    name="fatevision",
    python_requires='>=3.8',
    install_requires=[
        'anndata',
        'diffxpy',
        'matplotlib',
        'numpy',
        'pandas',
        'pytest',
        'scanpy',
        'seaborn',
        'scikit-learn',
        'scipy',
        'sklearn',
        'tensorflow',
    ],
    packages=find_packages(),
    author="David S. Fischer",
    author_email="david.fischer@helmholtz-muenchen.de",
    description='Predictive models for transcription factor-based reprogramming.',
    long_description=Path('README.rst').read_text('utf-8'),
    license='BSD',
    url="https://github.com/theislab/fatevision",
    download_url="https://github.com/theislab/fatevision",
)
