# Supplementary material for: Probing cell identity hierarchies by fate titration and collision during direct reprogramming
Source: Mol Syst Biol. 2022 Sep 15;18(9):e11129. doi: 10.15252/msb.202211129 (PMC9476893; doi:10.15252/msb.202211129)
Supplement: Supplementary file 3 — Dataset EV1 [file MSB-18-e11129-s001.zip › Dataset EV2/tftools/tftools/__init__.py]

"""tftools - Tools for handling transcription factor related data in single cell analysis"""

try:
    from setuptools_scm import get_version
    __version__ = get_version(root='..', relative_to=__file__)
    del get_version
except (LookupError, ImportError):
    try: from importlib_metadata import version  # Python < 3.8
    except: from importlib.metadata import version  # Python = 3.8
    __version__ = version(__name__)
    del version

from . import fate_titration
from . import overlaps
from . import reading
from . import singlecell
