# Supplementary material for: Probing cell identity hierarchies by fate titration and collision during direct reprogramming
Source: Mol Syst Biol. 2022 Sep 15;18(9):e11129. doi: 10.15252/msb.202211129 (PMC9476893; doi:10.15252/msb.202211129)
Supplement: Supplementary file 3 — Dataset EV1 [file MSB-18-e11129-s001.zip › Dataset EV2/fatevision/fatevision/models/base.py]

import tensorflow as tf

dense_layer_kwargs = {
    "use_bias": True,
    "activity_regularizer": None,
}
dense_linear_layer_kwargs = dict(list(dense_layer_kwargs.items()) + list({
    "kernel_initializer": "zeros",
    "bias_initializer": "zeros",
    "activation": "linear",
    "bias_regularizer": None,
    "kernel_regularizer": tf.keras.regularizers.L1L2(l1=1e-6, l2=1e-6),
}.items()))
dense_nonlinear_layer_kwargs = dict(list(dense_layer_kwargs.items()) + list({
    "activation": "tanh",
    "bias_initializer": tf.keras.initializers.glorot_normal,
    "bias_regularizer": tf.keras.regularizers.L1L2(l1=1e-6, l2=1e-6),
    "kernel_initializer": tf.keras.initializers.glorot_normal,
    "kernel_regularizer": tf.keras.regularizers.L1L2(l1=1e-6, l2=1e-6),
    "units": 64,
}.items()))


class Exp(tf.keras.layers.Layer):

    def call(self, inputs, **kwargs):
        return tf.math.exp(inputs)


class Logp1(tf.keras.layers.Layer):

    def call(self, inputs, **kwargs):
        return tf.math.log(inputs + 1)


class OutputLayer(tf.keras.layers.Layer):

    def __init__(self, original_dim, scale_output, problem, inv_linker, estimate_scale, shared_scale,
                 *args, **kwargs):
        super(OutputLayer, self).__init__(*args, **kwargs)
        self.scale_output = scale_output
        self.exp = Exp()
        self.log = Logp1()
        if shared_scale:
            self.var = self.add_weight(
                "var_bias",
                shape=[1, original_dim]
            )
        self.problem = problem
        self.inv_linker = inv_linker
        self.estimate_scale = estimate_scale
        self.shared_scale = shared_scale

    def call(self, inputs, **kwargs):
        x, sf = inputs
        if self.problem == "regression":
            if self.shared_scale:
                x_loc = x
                x_scale = self.var
            else:
                x_loc, x_scale = tf.split(x, num_or_size_splits=2, axis=1)
            if self.scale_output:
                x_loc = x_loc + sf
            if self.inv_linker == "exp":
                x_loc = self.exp(x_loc)
            if not self.estimate_scale:
                x_scale = tf.zeros_like(x_scale)
            x_scale = tf.broadcast_to(x_scale, tf.shape(x_loc))
            x_scale = self.exp(x_scale)
            x = tf.concat([x_loc, x_scale], axis=1)
        else:
            x = tf.math.softmax(x)
        return x


class BaseModel(tf.keras.models.Model):

    def __init__(self, n_genes, scale_output, problem, inv_linker, estimate_scale, shared_scale,
                 *args, **kwargs):
        super(BaseModel, self).__init__(*args, **kwargs)
        self.scale_output = scale_output
        self.n_genes = n_genes
        self.n_out = self.n_genes if problem == "classification" or shared_scale else 2 * self.n_genes
        self.output_layer = OutputLayer(
            original_dim=n_genes,
            scale_output=scale_output,
            problem=problem,
            inv_linker=inv_linker,
            estimate_scale=estimate_scale,
            shared_scale=shared_scale,
        )


class LinearModel(BaseModel):

    def __init__(self, *args, **kwargs):
        super(LinearModel, self).__init__(*args, **kwargs)
        self.fwd_pass = [
            tf.keras.layers.Dense(units=self.n_genes, **dense_linear_layer_kwargs),
        ]

    def call(self, inputs, **kwargs):
        x_batch, x_conc, sf = inputs
        x = tf.concat([x_batch, x_conc], axis=1)
        for l in self.fwd_pass:
            x = l(x)
        x = self.output_layer((x, sf))
        return x


class SaturatingModel(BaseModel):

    def __init__(self, in_dim, *args, **kwargs):
        super(SaturatingModel, self).__init__(*args, **kwargs)
        self.fwd_pass = [
            tf.keras.layers.Dense(units=self.n_genes, **dense_linear_layer_kwargs),
        ]
        self.w = self.add_weight("w", shape=[1, in_dim])
        self.b = self.add_weight("b", shape=[1, in_dim])

    def call(self, inputs, **kwargs):
        x_batch, x_conc, sf = inputs
        x_conc = tf.math.sigmoid(x_conc * self.w + self.b)
        x = tf.concat([x_batch, x_conc], axis=1)
        for l in self.fwd_pass:
            x = l(x)
        x = self.output_layer((x, sf))
        return x


class NonlinearModel(BaseModel):

    def __init__(self, *args, **kwargs):
        super(NonlinearModel, self).__init__(*args, **kwargs)
        self.fwd_pass = [
            tf.keras.layers.Dense(**dense_nonlinear_layer_kwargs),
            # tf.keras.layers.LayerNormalization(),
            tf.keras.layers.Dense(**dense_nonlinear_layer_kwargs),
            # tf.keras.layers.LayerNormalization(),
            tf.keras.layers.Dense(units=self.n_out, **dense_linear_layer_kwargs),
        ]

    def call(self, inputs, **kwargs):
        x_batch, x_conc, sf = inputs
        x = tf.concat([x_batch, x_conc], axis=1)
        for i, l in enumerate(self.fwd_pass):
            # x = tf.concat([x_batch, x_conc, x], axis=1)
            x = l(x)
        x = self.output_layer((x, sf))
        return x
