# Supplementary material for: Probing cell identity hierarchies by fate titration and collision during direct reprogramming
Source: Mol Syst Biol. 2022 Sep 15;18(9):e11129. doi: 10.15252/msb.202211129 (PMC9476893; doi:10.15252/msb.202211129)
Supplement: Supplementary file 3 — Dataset EV1 [file MSB-18-e11129-s001.zip › Dataset EV2/fatevision/fatevision/estimators/metrics.py]

import tensorflow as tf


def custom_mse(y_true, y_pred, sample_weight=None):
    y_pred = tf.split(y_pred, num_or_size_splits=2, axis=1)[0]
    se = tf.square(tf.subtract(y_true, y_pred))
    se_red = tf.reduce_mean(se)
    return se_red


def custom_mean_squared_logp1_error(y_true, y_pred, sample_weight=None):
    y_pred = tf.split(y_pred, num_or_size_splits=2, axis=1)[0]
    y_true = tf.math.log(y_true + 1.)
    y_pred = tf.math.log(y_pred + 1.)
    se = tf.square(tf.subtract(y_true, y_pred))
    se_red = tf.reduce_mean(se)
    return se_red
