# Supplementary material for: Probing cell identity hierarchies by fate titration and collision during direct reprogramming
Source: Mol Syst Biol. 2022 Sep 15;18(9):e11129. doi: 10.15252/msb.202211129 (PMC9476893; doi:10.15252/msb.202211129)
Supplement: Supplementary file 3 — Dataset EV1 [file MSB-18-e11129-s001.zip › Dataset EV2/fatevision/fatevision/estimators/losses.py]

import numpy as np
import tensorflow as tf


class LossLoglikelihoodNb(tf.keras.losses.Loss):

    def __init__(self, average=True, *args, **kwargs):
        super(LossLoglikelihoodNb, self).__init__(*args, **kwargs, name="ll_nb")
        self.average = average

    def call(
            self,
            y_true,
            y_pred
    ):
        x = y_true
        loc, scale = tf.split(y_pred, num_or_size_splits=2, axis=1)

        eta_loc = tf.math.log(loc)
        eta_scale = tf.math.log(scale)

        log_r_plus_mu = tf.math.log(scale + loc)

        ll = tf.math.lgamma(scale + x)
        ll = ll - tf.math.lgamma(x + tf.ones_like(x))
        ll = ll - tf.math.lgamma(scale)
        ll = ll + tf.multiply(x, eta_loc - log_r_plus_mu) + tf.multiply(scale, eta_scale - log_r_plus_mu)

        ll = tf.clip_by_value(ll, -300, 300, "log_probs")
        neg_ll = -ll
        if self.average:
            neg_ll = tf.reduce_mean(neg_ll)
        else:
            neg_ll = tf.reduce_mean(tf.reduce_sum(neg_ll, axis=1), axis=0)
        return neg_ll


class LossLoglikelihoodGaussian(tf.keras.losses.Loss):

    def __init__(self, average=True, *args, **kwargs):
        super(LossLoglikelihoodGaussian, self).__init__(*args, **kwargs, name="ll_norm")
        self.average = average

    def call(
            self,
            y_true,
            y_pred
    ):
        loc, scale = tf.split(y_pred, num_or_size_splits=2, axis=1)

        ll = -tf.math.log(scale * tf.math.sqrt(2. * np.pi)) - 0.5 * tf.math.square((y_true - loc) / scale)
        ll = tf.clip_by_value(ll, -300, 300, "log_probs")
        neg_ll = -ll
        if self.average:
            neg_ll = tf.reduce_mean(neg_ll)
        else:
            neg_ll = tf.reduce_mean(tf.reduce_sum(neg_ll, axis=1), axis=0)
        return neg_ll
