# Supplementary material for: Probing cell identity hierarchies by fate titration and collision during direct reprogramming
Source: Mol Syst Biol. 2022 Sep 15;18(9):e11129. doi: 10.15252/msb.202211129 (PMC9476893; doi:10.15252/msb.202211129)
Supplement: Supplementary file 3 — Dataset EV1 [file MSB-18-e11129-s001.zip › Dataset EV2/fatevision/fatevision/estimators/base.py]

import anndata
import diffxpy.api as de
import numpy as np
import pandas as pd
import scanpy as sc
import sklearn
import tensorflow as tf
from typing import List

from fatevision.estimators.losses import LossLoglikelihoodNb, LossLoglikelihoodGaussian
from fatevision.estimators.metrics import custom_mse, custom_mean_squared_logp1_error
from fatevision.models.base import LinearModel, SaturatingModel, NonlinearModel


class Estimator:

    def __init__(self, adata: anndata.AnnData, sf_col: str = "sf"):
        """
        :param adata:
        :param sf_col: Needs to point to non-logarithmic size factors (ideally centred at 1.) in adata.obs.
        """
        self.adata = adata.copy()
        self.adata.obs["sf"] = np.log(self.adata.obs[sf_col].values)
        self.sf = np.log(np.expand_dims(self.adata.obs[sf_col].values, axis=1))

    def set_x(self, formula_batch: str, formula: str, as_numeric: List[str] = []):
        dmat_batch = de.utils.design_matrix(
            data=self.adata,
            formula=formula_batch,
            as_numeric=as_numeric)[0]
        dmat = de.utils.design_matrix(
            data=self.adata,
            formula=formula,
            as_numeric=as_numeric)[0]
        self.x = (np.asarray(dmat_batch)[:, 1:], np.asarray(dmat))
        self.x_var_names = dmat.design_info.column_names

    def set_y(self, selection=None, n_genes=None, min_counts=1000, category=None, normalize=True, log=True):
        if category is None:
            self.target_sum = 10000
            adata_y = anndata.AnnData(
                self.adata.raw.X,
                obs=self.adata.obs,
                var=self.adata.raw.var)
            adata_y_selection = adata_y.copy()
            if normalize:
                sc.pp.normalize_per_cell(adata_y, counts_per_cell_after=self.target_sum)
            if log:
                self.y_stats = "gaussian"
                sc.pp.log1p(adata_y)
            else:
                self.y_stats = "counts"
            # Select genes:
            if selection == "hvg":
                sc.pp.normalize_per_cell(adata_y_selection)
                sc.pp.log1p(adata_y_selection)
                sc.pp.filter_genes(adata_y_selection, min_counts=min_counts)
                sc.pp.highly_variable_genes(adata_y_selection, flavor='cell_ranger', n_top_genes=n_genes)
                features = adata_y_selection.var_names[adata_y_selection.var["highly_variable"].values]
                idx = np.where(adata_y_selection.var["highly_variable"].values)[0]
            elif selection == "mean":
                idx = np.argsort(np.asarray(adata_y_selection.X.mean(axis=0)).flatten())[-n_genes:]
            else:
                assert False
            features = adata_y_selection.var_names[idx]
            self.y = np.asarray(adata_y[:, features].X.todense())
            self.y_obs = adata_y.obs
            self.y_var = adata_y.var
            self.y_var_names = np.asarray(adata_y[:, features].var_names)
            self.problem = "regression"
        else:
            self.y = np.asarray(de.utils.design_matrix(
                data=self.adata, formula="~0+louvain_named")[0])
            self.problem = "classification"
            self.y_stats = None

    @property
    def n_obs(self):
        return self.y.shape[1]

    @property
    def n_var(self):
        return self.y.shape[1]

    def split_random(self, test_split, seed):
        np.random.seed(seed)
        self.idx_test = np.random.choice(
            a=range(0, self.adata.n_obs), replace=False,
            size=int(self.adata.n_obs * test_split))
        self.idx_train = np.array([i for i in range(0, self.adata.n_obs)
                                   if i not in self.idx_test])

    def split_groups(self, grouping, test_groups, train_groups):
        groups = self.adata.obs[grouping].values
        groups_unique = np.unique(groups)
        print(f"omitted groups: {[x for x in groups_unique if x not in test_groups + train_groups]}")
        print(f"train groups: {train_groups}")
        print(f"test groups: {test_groups}")
        self.idx_test = np.where([x in test_groups for x in groups])[0]
        self.idx_train = np.where([x in train_groups for x in groups])[0]

    def init_model(self, model_name: str):
        self.scale_output = False
        kwargs = {"n_genes": self.n_var,
                  "scale_output": self.scale_output,
                  "problem": self.problem,
                  "inv_linker": "exp" if self.y_stats == "counts" else "gaussian",
                  "estimate_scale": True,
                  "shared_scale": True}
        if model_name.startswith("linear"):
            self.model = LinearModel(**kwargs)
        elif model_name.startswith("saturating"):
            self.model = SaturatingModel(in_dim=self.x[1].shape[1], **kwargs)
        elif model_name.startswith("nonlinear"):
            kwargs.update({"shared_scale": False})
            self.model = NonlinearModel(**kwargs)
        else:
            assert False

    def train(self, lr, epochs, fit_on_full_batches=False, batch_size=64, optim="adam"):
        if self.problem == "regression":
            if self.y_stats == "counts":
                losses = LossLoglikelihoodNb(average=True)
            else:
                losses = LossLoglikelihoodGaussian(average=True)
            metrics = [custom_mse]
            if self.y_stats == "counts":
                metrics.append(custom_mean_squared_logp1_error)
        else:
            losses = tf.keras.losses.CategoricalCrossentropy()
            metrics = tf.keras.metrics.CategoricalAccuracy()
        if optim == "adam":
            optim = tf.keras.optimizers.Adam(learning_rate=lr)
        else:
            optim = tf.keras.optimizers.SGD(learning_rate=lr)
        self.model.compile(loss=losses, metrics=metrics, optimizer="adam")
        fit_kwargs = {
            "batch_size": self.idx_train.shape[0] if fit_on_full_batches else batch_size,
            "shuffle": not fit_on_full_batches,
            "epochs": epochs,
            "verbose": 2}
        history = self.model.fit(
            x=(
                self.x[0][self.idx_train, :],
                self.x[1][self.idx_train, :],
                self.sf[self.idx_train, :],
            ),
            y=self.y[self.idx_train, :],
            **fit_kwargs).history
        evals = self.evaluate(partitions=["train", "test", "all"])
        return {
            "history": history,
            "evals": evals,
        }

    def evaluate(self, partitions: List[str]):
        evals = {}
        idx_partitions = {
            "train": self.idx_train,
            "test": self.idx_test,
            "all": np.arange(0, self.x[0].shape[0])}
        for k in partitions:
            v = idx_partitions[k]
            evals[k] = dict(zip(
                self.model.metrics_names,
                self.model.evaluate(
                    x=(self.x[0][v, :], self.x[1][v, :], self.sf[v, :]),
                    y=self.y[v, :],
                    batch_size=32
                )
            ))
            y_pred = self.model.predict(x=(self.x[0][v, :], self.x[1][v, :], self.sf[v, :]), batch_size=32)
            y_true = self.y[v, :]
            r2_kwargs = {"multioutput": "variance_weighted"}
            if self.problem == "regression":
                y_out = np.split(y_pred, axis=1, indices_or_sections=2)
                y_pred = y_out[0]
                y_pred_scale = y_out[1]
                evals[k]["scale"] = {
                    "obs": self.y_obs,
                    "var": self.y_var,
                    "scale": y_pred_scale,
                }
                if self.y_stats == "counts":
                    evals[k]["explained_variance_score_log"] = sklearn.metrics.explained_variance_score(
                        y_true=np.log(y_true + 1.),
                        y_pred=np.log(y_pred + 1.), **r2_kwargs)
                    evals[k]["explained_variance_score_log2"] = sklearn.metrics.explained_variance_score(
                        y_true=np.log(y_true + 1.),
                        y_pred=np.log(y_pred + 1.),
                        multioutput="uniform_average")
                    evals[k]["r2_log"] = sklearn.metrics.r2_score(
                        y_true=np.log(y_true + 1.),
                        y_pred=np.log(y_pred + 1.), **r2_kwargs)
                    evals[k]["r2_log2"] = sklearn.metrics.r2_score(
                        y_true=np.log(y_true + 1.).T,
                        y_pred=np.log(y_pred + 1.).T,
                        multioutput="uniform_average")
                    evals[k]["r2_log_gene"] = pd.DataFrame({
                        "gene": self.y_var_names,
                        "mean": np.log(np.mean(self.y, axis=0, keepdims=False)),
                        "r2": sklearn.metrics.r2_score(
                            y_true=np.log(y_true + 1.),
                            y_pred=np.log(y_pred + 1.),
                            multioutput="raw_values",
                        ),
                        "explained_variance_score": sklearn.metrics.explained_variance_score(
                            y_true=np.log(y_true + 1.),
                            y_pred=np.log(y_pred + 1.),
                            multioutput="raw_values"),
                    })
                    evals[k]["r2_log_cell"] = pd.concat([self.y_obs.iloc[v, :], pd.DataFrame({
                        "scale": np.mean(y_pred_scale, axis=1),
                        "r2": np.array([
                            sklearn.metrics.r2_score(
                                y_true=np.log(y_true[i, :] + 1.),
                                y_pred=np.log(y_pred[i, :] + 1.),
                                **r2_kwargs)
                            for i in range(y_true.shape[0])
                        ]),
                        "explained_variance_score": np.array([
                            sklearn.metrics.explained_variance_score(
                                y_true=np.log(y_true[i, :] + 1.),
                                y_pred=np.log(y_pred[i, :] + 1.),
                                **r2_kwargs)
                            for i in range(y_true.shape[0])
                        ]),
                    }, index=self.y_obs.index[v])])
                else:
                    evals[k]["explained_variance_score_log"] = sklearn.metrics.explained_variance_score(
                        y_true=y_true,
                        y_pred=y_pred, **r2_kwargs)
                    evals[k]["explained_variance_score_log2"] = sklearn.metrics.explained_variance_score(
                        y_true=y_true,
                        y_pred=y_pred,
                        multioutput="uniform_average")
                    evals[k]["r2_log"] = sklearn.metrics.r2_score(
                        y_true=y_true,
                        y_pred=y_pred, **r2_kwargs)
                    evals[k]["r2_log2"] = sklearn.metrics.r2_score(
                        y_true=y_true.T,
                        y_pred=y_pred.T,
                        multioutput="uniform_average")
                    evals[k]["r2_log_gene"] = pd.DataFrame({
                        "gene": self.y_var_names,
                        "mean": np.log(np.mean(np.exp(self.y) - 1., axis=0, keepdims=False)),
                        "r2": sklearn.metrics.r2_score(
                            y_true=y_true,
                            y_pred=y_pred,
                            multioutput="raw_values"),
                        "explained_variance_score": sklearn.metrics.explained_variance_score(
                            y_true=y_true,
                            y_pred=y_pred,
                            multioutput="raw_values"),
                    })
                    evals[k]["r2_log_cell"] = pd.concat([self.y_obs.iloc[v, :], pd.DataFrame({
                        "scale": np.mean(y_pred_scale, axis=1),
                        "r2": np.array([
                            sklearn.metrics.r2_score(
                                y_true=y_true[i, :],
                                y_pred=y_pred[i, :],
                                **r2_kwargs)
                            for i in range(y_true.shape[0])
                        ]),
                        "explained_variance_score": np.array([
                            sklearn.metrics.explained_variance_score(
                                y_true=y_true[i, :],
                                y_pred=y_pred[i, :],
                                **r2_kwargs)
                            for i in range(y_true.shape[0])
                        ]),
                    }, index=self.y_obs.index[v])], axis=1)
            else:
                evals[k]["roc_auc"] = sklearn.metrics.roc_auc_score(
                    y_true=y_true,
                    y_score=y_pred,
                    average="macro")
                evals[k]["balanced_categorical_accuracy"] = sklearn.metrics.balanced_accuracy_score(
                    y_true=np.argmax(y_true, axis=1),
                    y_pred=np.argmax(y_pred, axis=1))

                evals[k]["top_k_accuracy"] = sklearn.metrics.top_k_accuracy_score(
                    y_true=np.argmax(y_true, axis=1),
                    y_score=y_pred, k=3)
        return evals
