# Supplementary material for: Probing cell identity hierarchies by fate titration and collision during direct reprogramming
Source: Mol Syst Biol. 2022 Sep 15;18(9):e11129. doi: 10.15252/msb.202211129 (PMC9476893; doi:10.15252/msb.202211129)
Supplement: Supplementary file 3 — Dataset EV1 [file MSB-18-e11129-s001.zip › Dataset EV2/tftools/tftools/reading/__init__.py]

from tftools.reading.fileformats import LoaderEnsemblGff, LoaderEnsemblGtf, \
    LoaderChipseqBed, Loader10xAtacBed, \
    BaseBedFile, BaseBed6File, BaseLongBed9File
from tftools.reading.databases import BaseInteractionDb, LoaderDbarchive
