# Supplementary material for: Probing cell identity hierarchies by fate titration and collision during direct reprogramming
Source: Mol Syst Biol. 2022 Sep 15;18(9):e11129. doi: 10.15252/msb.202211129 (PMC9476893; doi:10.15252/msb.202211129)
Supplement: Supplementary file 3 — Dataset EV1 [file MSB-18-e11129-s001.zip › Dataset EV2/tftools/tftools/singlecell/sc_atac.py]

import anndata
import numpy as np
import pandas as pd
import scanpy as sc
from typing import Tuple

from tftools.reading.fileformats.base_bed import BaseBedFile
from tftools.reading.fileformats.sc_atac import Loader10xAtacBed
from tftools.overlaps.overlap import OverlapBedBed, COL_MATCH


def cellranger_peak_to_bed(x: str) -> Tuple[str, int, int]:
    chr = "chr" + x.split(":")[0]
    start = int(x.split(":")[1].split("-")[0])
    end = int(x.split(":")[1].split("-")[1])
    return chr, start, end


class ContainerScAtac:
    """
    Relates cell-wise peak count matrix to overall bed file.
    """

    def __init__(self, adata, fn_h5ad, fn_atac_bed):
        """

        :param fn_h5ad: H5ad to peak overlap count matrix (cells x peaks)
        :param fn_bed: Bed file describing peaks in fn_h5ad.
        """
        if adata is None:
            self.adata = sc.read_10x_h5(fn_h5ad)  # TODO only read atac features
        else:
            self.adata = adata
        self.adata = self.adata[:, self.adata.var["feature_types"].values == "Peaks"]
        # Annotate peak meta data in adata.
        chr, start, end = list(zip(*[cellranger_peak_to_bed(x) for x in self.adata.var["gene_ids"].values]))
        self.adata.var["chr"] = chr
        self.adata.var["start"] = start
        self.adata.var["end"] = end
        # Subset bed to peaks kept in adata.
        bed = Loader10xAtacBed(fn=fn_atac_bed)
        # This maybe a subset if the features in the adata were filtered.
        feature_ids = [
            x + "-" + str(y) + "-" + str(z)
            for x, y, z in zip(self.adata.var["chr"].values,
                               self.adata.var["start"].values,
                               self.adata.var["end"].values)]
        bed.subset_by_features(target_features=feature_ids)
        self.bed = bed

        self._clusters = None
        self._query_bed = None
        self._overlaps = None

    @property
    def cluster(self):
        return self._clusters

    @cluster.setter
    def cluster(self, x: str):
        assert x in self.adata.obs.columns
        self._clusters = x

    @property
    def query_bed(self):
        return self._query_bed

    @query_bed.setter
    def query_bed(self, x: BaseBedFile):
        self._query_bed = x
        self._overlaps = OverlapBedBed(bed_key=self.bed, bed_query=x)
        self.overlaps.query(cumulative=True)

    @property
    def overlaps(self):
        return self._overlaps

    @property
    def idx_mapped_peaks(self) -> np.ndarray:
        return np.where(self.overlaps.bed_key.tab[COL_MATCH].values > 0)[0]

    @property
    def mapped_peaks_names(self):
        return self.overlaps.bed_key.tab.iloc[self.idx_mapped_peaks, :]["x"].values

    @property
    def mapped_peaks(self):
        return self.overlaps.bed_key.tab.iloc[self.idx_mapped_peaks, :]

    @property
    def adata_mapped(self):
        """
        (cells, mapped peaks) subsetted adata.

        :return:
        """
        return self.adata[:, self.idx_mapped_peaks]

    def tab_peaks_clusters(self, binary: bool = False):
        """
        (mapped peaks, clusters) summary of signal.
        """
        adata_mapped = self.adata_mapped
        clusters_all = adata_mapped.obs[self.cluster].values
        clusters = np.unique(clusters_all)
        tab = {}
        for x in clusters:
            if binary:
                tab[x] = np.sum(adata_mapped[clusters_all == x, :] > 0)
            else:
                tab[x] = np.sum(adata_mapped[clusters_all == x, :])
        tab = pd.DataFrame(tab, index=adata_mapped.var_names)
        return tab
