# Supplementary material for: Probing cell identity hierarchies by fate titration and collision during direct reprogramming
Source: Mol Syst Biol. 2022 Sep 15;18(9):e11129. doi: 10.15252/msb.202211129 (PMC9476893; doi:10.15252/msb.202211129)
Supplement: Supplementary file 3 — Dataset EV1 [file MSB-18-e11129-s001.zip › Dataset EV2/tftools/tftools/unit_tests/test_overlaps.py]

import numpy as np
import pytest

import tftools as tft

datadir: str = "/Users/davfischer/Documents/science/collideseq/data/reference_data/"
genome_file: str = "Mus_musculus.GRCm38.100.chr.gtf"
regulation_file: str = "Mus_musculus.GRCm38.motif_features.gff"
chip_file: str = "GSE126410_TGM_flagAscl1_A1allinput.idrpeaks.0.1.merged.bed"


def test_overlap_gtf_bed():
    fn_gtf = datadir + genome_file
    fn_bed = datadir + chip_file
    gtf_loader = tft.reading.LoaderEnsemblGtf(fn=fn_gtf, nrows=None, skiprows=5)
    gtf_loader.format_chr()
    gtf_loader.sort()
    gtf_loader.extend_windows(start_by=-5000)  # extend across TSS by 5000
    bed_loader = tft.reading.LoaderChipseqBed(fn=fn_bed, nrows=None)
    bed_loader.format_chr()
    bed_loader.sort()
    ol = tft.overlaps.OverlapBedBed(
        bed_key=gtf_loader,
        bed_query=bed_loader,
    )
    ol.query()
    print(np.unique(ol.bed_key.tab["matches"].values))
