# Supplementary material for: Probing cell identity hierarchies by fate titration and collision during direct reprogramming
Source: Mol Syst Biol. 2022 Sep 15;18(9):e11129. doi: 10.15252/msb.202211129 (PMC9476893; doi:10.15252/msb.202211129)
Supplement: Supplementary file 3 — Dataset EV1 [file MSB-18-e11129-s001.zip › Dataset EV2/tftools/tftools/unit_tests/test_reading.py]

import pytest

import tftools as tft

datadir: str = "/Users/davfischer/Documents/science/collideseq/data/reference_data/"
chipdir: str = datadir + "dbarchive/"
genome_file: str = "Mus_musculus.GRCm38.100.chr.gtf"
regulation_file: str = "Mus_musculus.GRCm38.motif_features.gff"
chip_file: str = "GSE126410_TGM_flagAscl1_A1allinput.idrpeaks.0.1.merged.bed"


def test_genome_gtf():
    fn = datadir + genome_file
    genome_loader = tft.reading.LoaderEnsemblGtf(fn=fn, nrows=50, skiprows=5)
    genome_loader.format_chr()
    genome_loader.sort()
    print(genome_loader.tab.head())


def test_regulation_gff():
    fn = datadir + regulation_file
    reg_loader = tft.reading.LoaderEnsemblGff(fn=fn, nrows=50)
    reg_loader.format_chr()
    reg_loader.sort()
    print(reg_loader.tab.head())


def test_chip_bed():
    fn = datadir + chip_file
    chip_loader = tft.reading.LoaderChipseqBed(fn=fn, nrows=50)
    chip_loader.format_chr()
    chip_loader.sort()
    print(chip_loader.tab.head())


def test_genome_dbarchive():
    db_loader = tft.reading.LoaderDbarchive(path=chipdir)
    db_loader.load()
