# Supplementary material for: Probing cell identity hierarchies by fate titration and collision during direct reprogramming
Source: Mol Syst Biol. 2022 Sep 15;18(9):e11129. doi: 10.15252/msb.202211129 (PMC9476893; doi:10.15252/msb.202211129)
Supplement: Supplementary file 3 — Dataset EV1 [file MSB-18-e11129-s001.zip › Dataset EV2/tftools/tftools/overlaps/overlap.py]

import pandas
import numpy as np

from tftools.reading import BaseBedFile

COL_MATCH = "matches"


class BaseOverlap:
    bed_key: BaseBedFile

    def query(self, cumulative: bool = False, join_str: str = ","):
        """
        Find all windows in query overlapping windows in key and write matches into key.

        :return:
        """
        match_list = self._query()
        if cumulative:
            self.bed_key.tab[COL_MATCH] = [len(idx) for idx in match_list]
        else:
            self.bed_key.tab[COL_MATCH] = [
                join_str.join(self.bed_query.element_id[idx].tolist()) if len(idx) > 0 else "None"
                for idx in match_list
            ]


class OverlapBedBed(BaseOverlap):
    bed_key: BaseBedFile
    bed_query: BaseBedFile

    def __init__(
            self,
            bed_key: BaseBedFile,
            bed_query: BaseBedFile
    ):
        self.bed_key = bed_key
        self.bed_query = bed_query

        print("overlapping chromsomes: %s" %
              str(set(self.bed_key.chr_unqiue).intersection(set(self.bed_query.chr_unqiue))))
        print(
            "non-overlapping chromsomes: %s" %
            str(
                set(self.bed_key.chr_unqiue).difference(set(self.bed_query.chr_unqiue)).union(
                    set(self.bed_query.chr_unqiue).difference(set(self.bed_key.chr_unqiue))
                )
            )
        )

    def _query(self):
        """
        Find all windows in query overlapping windows in key.

        :return:
        """
        # Find start sites in query that lie within start and end of key.
        j = 0  # row counter for query file
        chr_last = "init"  # chromosome counter of reference file
        match_list = []
        for x in zip(
                self.bed_key.chr,
                self.bed_key.starts,
                self.bed_key.ends
        ):
            chri, starti, endi = x
            if chr_last != chri:
                chr_last = chri
                j = 0  # reset counter
                self.bed_query.set_chr_partition(chr=chr_last)
            idx = self.bed_query.partition_idx[j:][
                np.where(
                    np.logical_or(
                        np.logical_or(
                            np.logical_and(  # start included in reference interval
                                starti >= self.bed_query.starts_partition[j:],
                                starti <= self.bed_query.ends_partition[j:],
                            ),
                            np.logical_and(  # end included in reference interval
                                endi >= self.bed_query.starts_partition[j:],
                                endi <= self.bed_query.ends_partition[j:],
                            )
                        ),
                        np.logical_and(  # query nested in key, note that key nested in query is covered by above
                            starti <= self.bed_query.starts_partition[j:],
                            endi >= self.bed_query.ends_partition[j:],
                        )
                    )
                )[0]
            ]
            # update look up for next key element in queries
            #if len(idx) > 0:  this does not work
            #    j = np.min(idx)
            match_list.append(idx)
        return match_list


class OverlapBedFeatures(BaseOverlap):
    bed_key: BaseBedFile
    tab_query: BaseBedFile

    def __init__(
            self,
            bed_key: BaseBedFile,
            tab_query: pandas.DataFrame
    ):
        self.bed_key = bed_key
        self.tab_query = tab_query

    def _query(self):
        """
        Find all windows in query overlapping windows in key.

        :return:
        """
        # Find start sites in query that lie within start and end of key.
        j = 0  # row counter for query file
        chr_last = "init"  # chromosome counter of reference file
        match_list = []
        for x in zip(
                self.bed_key.chr,
                self.bed_key.starts,
                self.bed_key.ends
        ):
            chri, starti, endi = x
            if chr_last != chri:
                chr_last = chri
                j = 0  # reset counter
                self.bed_query.set_chr_partition(chr=chr_last)
            idx = self.bed_query.partition_idx[j:][
                np.where(np.logical_or(
                    np.logical_and(  # start included in reference interval
                        starti >= self.bed_query.starts_partition[j:],
                        starti <= self.bed_query.ends_partition[j:],
                    ),
                    np.logical_and(  # end included in reference interval
                        endi <= self.bed_query.starts_partition[j:],
                        endi >= self.bed_query.ends_partition[j:],
                    )
                ))[0]
            ]
            # update look up for next key element in queries
            if len(idx) > 0:
                j = np.min(idx)
            match_list.append(idx)
        return match_list
