# Supplementary material for: Probing cell identity hierarchies by fate titration and collision during direct reprogramming
Source: Mol Syst Biol. 2022 Sep 15;18(9):e11129. doi: 10.15252/msb.202211129 (PMC9476893; doi:10.15252/msb.202211129)
Supplement: Supplementary file 3 — Dataset EV1 [file MSB-18-e11129-s001.zip › Dataset EV2/tftools/tftools/fate_titration/fate_titration.py]

import numpy as np
import pandas


def plot_fate_titration(
        adata,
        x0,
        x1,
        fate_col,
        xrests=[],
        restrict_regression=[()],
        s=10.,
        c0=["grey", "Greys", "black"],
        c1=["orange", "Oranges", "orange"],
        positive_col="_positive",
        shape_code_time: bool = True,
        kde_kwargs={},
        extra_line=None
):
    """
    Generates fate titration plot.

    :param adata: Anndata object to use as data source.
    :param x0: Tuple defining fate group 1 on x-axis
        - transgene abundance column name in .obs
        - list of names of fates associated with high expression of this transgene, see fate_col
        - summary name for fate group in legend
    :param x1: Tuple defining fate group 2 on y-axis
        - transgene abundance column name in .obs
        - list of names of fates associated with high expression of this transgene, see fate_col
        - summary name for fate group in legend
    :param fate_col: Columns in .obs defining fates by cell as strings.
    :param xrests: List of tuples of the form of x0 (and x1) defining additional groups to be plotted that are not
        included in density estimators and regression.
    :param restrict_regression: Restrict regression training data to a subset of the cells plotted, list of tuples with
        one restriction rule each. Each rule is defined as a tuple of the form:
        - column name in .obs to restrict by
        - string level to check for equality in in columns, only regress based on perfect matches
        E.g.: [("condition", "DP")] restricts to cells that have the entry "DP" in the column "condition".
    :param s: Scatter plot point size.
    :param c0: colors corresponding to x0. Tuple of length 4:
        - point color
        - color scale 2D density estimate
        - color for marginal density histogram
        - edge color of points
    :param c1: colors corresponding to x1. Tuple of length 4:
        - point color
        - color scale 2D density estimate
        - color for marginal density histogram
        - edge color of points
    :param positive_col: String extending column names x0[0] and x1[0] to column name that contains boolean whether
        a cell was defined as positive for the transcription factors 0[0] and x1[0]. E.g. 0[0] and x1[0] may be
        "Myod1_transgene" and "Ascl1_transgene" and contain abundance quantification of these. positive_col could be
        "_positive" and this would then require two more columns "Myod1_transgene_positive" and
        "Ascl1_transgene_positive" in .obs, which contain whether a cell was positive for Ascl1 and Myod1, respectively.
        The transgene positive cells is used to define the active range of each trangene that is then used for plotting.
    :param shape_code_time: True if a separate point shape is to be used for each time point.
    :param kde_kwargs: Additional arguments to kernel density estimators.
    :param extra_line: Coordinates of an extra decision boundary to add to plot. Use return value of a different call
        to this function.
    :return: Tuple:
        - Figure object containing plot.
        - decision boundary
        - accuracy of classifier
    """
    from sklearn.linear_model import LogisticRegression
    import seaborn as sb
    import matplotlib.pyplot as plt

    x = adata.obs[x0[0] + "_norm_log"].values
    y = adata.obs[x1[0] + "_norm_log"].values
    tp = adata.obs["time"].values
    # Scale to 99% percentile of positive cells
    x_min = np.min(x[adata.obs[x0[0] + positive_col].values.astype(bool)])
    y_min = np.min(y[adata.obs[x1[0] + positive_col].values.astype(bool)])
    x = np.minimum(np.maximum(x - x_min, 0.) / (np.percentile(x, 99) - x_min), 1.)
    y = np.minimum(np.maximum(y - y_min, 0.) / (np.percentile(y, 99) - y_min), 1.)
    incl_in_regression = np.array([xx in x0[1] or xx in x1[1] for xx in adata.obs[fate_col].values])
    for n, m in restrict_regression:
        idx_out_out_of_target = np.where([str(el) not in m for el in adata.obs[n].values])[0]
        incl_in_regression[idx_out_out_of_target] = False
    x_reg = x[incl_in_regression]
    y_reg = y[incl_in_regression]
    tp_reg = tp[incl_in_regression]
    label_reg = np.array([
        xx in x0[1]
        for xx in adata.obs[fate_col].values
    ])[incl_in_regression]
    label_reg_fit = np.array(label_reg, np.float32)
    # clf = SVC(probability=True, kernel='sigmoid').fit(
    clf = LogisticRegression().fit(
        X=np.concatenate([np.expand_dims(x_reg, axis=1), np.expand_dims(y_reg, axis=1)], axis=1),
        y=np.expand_dims(label_reg_fit, axis=1),
        sample_weight=1. - (
                label_reg_fit * np.mean(label_reg_fit) +
                (1. - label_reg_fit) * np.mean(1. - label_reg_fit)
        )
    )
    xx, yy = np.mgrid[np.min(x_reg):np.max(x_reg):.005, np.min(y_reg):np.max(y_reg):.005]
    grid = np.c_[xx.ravel(), yy.ravel()]
    probs = clf.predict_proba(grid)[:, 1].reshape(xx.shape)

    g = sb.JointGrid(
        x=x[np.logical_and(
            np.asarray([xx in x0[1] for xx in adata.obs[fate_col].values]),
            incl_in_regression
        )],
        y=y[np.logical_and(
            np.asarray([xx in x0[1] for xx in adata.obs[fate_col].values]),
            incl_in_regression
        )]
    )
    g = g.plot_joint(sb.kdeplot, cmap=c0[1], shade=True, **kde_kwargs)
    if shape_code_time:
        g.x = x[np.logical_and(
            np.logical_and(
                np.asarray([xx in x0[1] for xx in adata.obs[fate_col].values]),
                incl_in_regression
            ),
            tp == "24h"
        )]
        g.y = y[np.logical_and(
            np.logical_and(
                np.asarray([xx in x0[1] for xx in adata.obs[fate_col].values]),
                incl_in_regression
            ),
            tp == "24h"
        )]
        g = g.plot_joint(plt.scatter, marker='x', c=c0[0], s=s)
        g.x = x[np.logical_and(
            np.logical_and(
                np.asarray([xx in x0[1] for xx in adata.obs[fate_col].values]),
                incl_in_regression
            ),
            tp == "48h"
        )]
        g.y = y[np.logical_and(
            np.logical_and(
                np.asarray([xx in x0[1] for xx in adata.obs[fate_col].values]),
                incl_in_regression
            ),
            tp == "48h"
        )]
        g = g.plot_joint(plt.scatter, marker='o', c=c0[0], s=s)
        g.x = x[np.logical_and(
            np.logical_and(
                np.asarray([xx in x0[1] for xx in adata.obs[fate_col].values]),
                incl_in_regression
            ),
            tp == "72h"
        )]
        g.y = y[np.logical_and(
            np.logical_and(
                np.asarray([xx in x0[1] for xx in adata.obs[fate_col].values]),
                incl_in_regression
            ),
            tp == "72h"
        )]
        g = g.plot_joint(
            plt.scatter, marker='*', c=c0[0], s=s,
            label=x0[2] + " (n=" + str(
                np.sum(np.logical_and(
                    np.asarray([xx in x0[1] for xx in adata.obs[fate_col].values]),
                    incl_in_regression
                ))
            ) + ")"
        )
    else:
        g.x = x[
            np.logical_and(
                np.asarray([xx in x0[1] for xx in adata.obs[fate_col].values]),
                incl_in_regression
            )
        ]
        g.y = y[
            np.logical_and(
                np.asarray([xx in x0[1] for xx in adata.obs[fate_col].values]),
                incl_in_regression
            )
        ]
        g = g.plot_joint(
            plt.scatter, marker='x', c=c0[0], s=s, edgecolors=c0[3], linewidths=0.5,
            label=x0[2] + " (n=" + str(
                np.sum(np.logical_and(
                    np.asarray([xx in x0[1] for xx in adata.obs[fate_col].values]),
                    incl_in_regression
                ))
            ) + ")"
        )
    g.x = x[np.logical_and(
        np.asarray([xx in x0[1] for xx in adata.obs[fate_col].values]),
        incl_in_regression
    )]
    g.y = y[np.logical_and(
        np.asarray([xx in x0[1] for xx in adata.obs[fate_col].values]),
        incl_in_regression
    )]
    g = g.plot_marginals(sb.distplot, color=c0[2], kde=False, norm_hist=True)

    if shape_code_time:
        g.x = x[np.logical_and(
            np.logical_and(
                np.asarray([xx in x1[1] for xx in adata.obs[fate_col].values]),
                incl_in_regression
            ),
            tp == "24h"
        )]
        g.y = y[np.logical_and(
            np.logical_and(
                np.asarray([xx in x1[1] for xx in adata.obs[fate_col].values]),
                incl_in_regression
            ),
            tp == "24h"
        )]
        g = g.plot_joint(plt.scatter, marker='x', c=c1[0], s=s)
        g.x = x[np.logical_and(
            np.logical_and(
                np.asarray([xx in x1[1] for xx in adata.obs[fate_col].values]),
                incl_in_regression
            ),
            tp == "48h"
        )]
        g.y = y[np.logical_and(
            np.logical_and(
                np.asarray([xx in x1[1] for xx in adata.obs[fate_col].values]),
                incl_in_regression
            ),
            tp == "48h"
        )]
        g = g.plot_joint(plt.scatter, marker='o', c=c1[0], s=s)
        g.x = x[np.logical_and(
            np.logical_and(
                np.asarray([xx in x1[1] for xx in adata.obs[fate_col].values]),
                incl_in_regression
            ),
            tp == "72h"
        )]
        g.y = y[np.logical_and(
            np.logical_and(
                np.asarray([xx in x1[1] for xx in adata.obs[fate_col].values]),
                incl_in_regression
            ),
            tp == "72h"
        )]
        g = g.plot_joint(
            plt.scatter, marker='*', c=c1[0], s=s,
            label=x1[2] + " (n=" + str(
                np.sum(np.logical_and(
                    np.asarray([xx in x1[1] for xx in adata.obs[fate_col].values]),
                    incl_in_regression
                ))
            ) + ")"
        )
    else:
        g.x = x[
            np.logical_and(
                np.asarray([xx in x1[1] for xx in adata.obs[fate_col].values]),
                incl_in_regression
            )
        ]
        g.y = y[
            np.logical_and(
                np.asarray([xx in x1[1] for xx in adata.obs[fate_col].values]),
                incl_in_regression
            )
        ]
        g = g.plot_joint(
            plt.scatter, marker='o', c=c1[0], s=s, edgecolors=c1[3], linewidths=0.5,
            label=x1[2] + " (n=" + str(
                np.sum(np.logical_and(
                    np.asarray([xx in x1[1] for xx in adata.obs[fate_col].values]),
                    incl_in_regression
                ))
            ) + ")"
        )
    g.x = x[np.logical_and(
        np.asarray([xx in x1[1] for xx in adata.obs[fate_col].values]),
        incl_in_regression
    )]
    g.y = y[np.logical_and(
        np.asarray([xx in x1[1] for xx in adata.obs[fate_col].values]),
        incl_in_regression
    )]
    g = g.plot_joint(sb.kdeplot, cmap=c1[1], shade=False, **kde_kwargs)
    g = g.plot_marginals(sb.distplot, color=c1[2], kde=False, norm_hist=True)

    # add optional third fate as separate color:
    for i, xrest in enumerate(xrests):
        if i == 0:
            c0 = "blue"
            c1 = "Blues"
        else:
            c0 = "green"
            c1 = "Greens"
        g.x = x[np.logical_and(
            np.logical_and(
                np.asarray([xx in xrest[1] for xx in adata.obs[fate_col].values]),
                np.logical_not(incl_in_regression)
            ),
            tp == "24h"
        )]
        g.y = y[np.logical_and(
            np.logical_and(
                np.asarray([xx in xrest[1] for xx in adata.obs[fate_col].values]),
                np.logical_not(incl_in_regression)
            ),
            tp == "24h"
        )]
        g = g.plot_joint(plt.scatter, marker='x', c=c0, s=s)
        g.x = x[np.logical_and(
            np.logical_and(
                np.asarray([xx in xrest[1] for xx in adata.obs[fate_col].values]),
                np.logical_not(incl_in_regression)
            ),
            tp == "48h"
        )]
        g.y = y[np.logical_and(
            np.logical_and(
                np.asarray([xx in xrest[1] for xx in adata.obs[fate_col].values]),
                np.logical_not(incl_in_regression)
            ),
            tp == "48h"
        )]
        g = g.plot_joint(plt.scatter, marker='o', c=c0, s=s)
        g.x = x[np.logical_and(
            np.logical_and(
                np.asarray([xx in xrest[1] for xx in adata.obs[fate_col].values]),
                np.logical_not(incl_in_regression)
            ),
            tp == "72h"
        )]
        g.y = y[np.logical_and(
            np.logical_and(
                np.asarray([xx in xrest[1] for xx in adata.obs[fate_col].values]),
                np.logical_not(incl_in_regression)
            ),
            tp == "72h"
        )]
        g = g.plot_joint(
            plt.scatter, marker='*', c=c0, s=s,
            label=xrest[2] + " (n=" + str(np.sum(
                np.logical_and(
                    np.asarray([xx in xrest[1] for xx in adata.obs[fate_col].values]),
                    np.logical_not(incl_in_regression)
                )
            )) + ")"
        )
        g.x = x[np.logical_and(
            np.asarray([xx in xrest[1] for xx in adata.obs[fate_col].values]),
            np.logical_not(incl_in_regression)
        )]
        g.y = y[np.logical_and(
            np.asarray([xx in xrest[1] for xx in adata.obs[fate_col].values]),
            np.logical_not(incl_in_regression)
        )]
        g = g.plot_joint(sb.kdeplot, cmap=c1, shade=False, **kde_kwargs)
    x_decision_boundary = xx[:, 0]
    y_decision_boundary = yy[0, np.argmin(np.abs(probs - 0.6), axis=1)]
    g.x = x_decision_boundary[np.logical_and(y_decision_boundary > 0, y_decision_boundary < 1)]
    g.y = y_decision_boundary[np.logical_and(y_decision_boundary > 0, y_decision_boundary < 1)]
    g = g.plot_joint(sb.lineplot, color="grey")

    x_decision_boundary = xx[:, 0]
    y_decision_boundary = yy[0, np.argmin(np.abs(probs - 0.4), axis=1)]
    g.x = x_decision_boundary[np.logical_and(y_decision_boundary > 0, y_decision_boundary < 1)]
    g.y = y_decision_boundary[np.logical_and(y_decision_boundary > 0, y_decision_boundary < 1)]
    g = g.plot_joint(sb.lineplot, color="grey")

    x_decision_boundary = xx[:, 0]
    y_decision_boundary = yy[0, np.argmin(np.abs(probs - 0.5), axis=1)]
    g.x = x_decision_boundary[np.logical_and(y_decision_boundary > 0, y_decision_boundary < 1)]
    g.y = y_decision_boundary[np.logical_and(y_decision_boundary > 0, y_decision_boundary < 1)]
    g = g.plot_joint(sb.lineplot, color="black")

    if extra_line is not None:
        g.x = extra_line[0]
        g.y = extra_line[1]
        g = g.plot_joint(sb.lineplot, color="purple")

    g.ax_joint.set_xlabel(x0[0])
    g.ax_joint.set_ylabel(x1[0])
    g.ax_joint.set_xlim(0, 1)
    g.ax_joint.set_ylim(0, 1)

    acc = clf.score(
        X=np.concatenate([np.expand_dims(x_reg, axis=1), np.expand_dims(y_reg, axis=1)], axis=1),
        y=np.expand_dims(label_reg_fit, axis=1),
        sample_weight=1. - (
                label_reg_fit * np.mean(label_reg_fit) +
                (1. - label_reg_fit) * np.mean(1. - label_reg_fit)
        )
    )
    g.ax_joint.text(
        0.04, 0.96, "acc=" + str(np.round(acc, 2)),
        ha='left', va='top'
    )
    plt.legend(bbox_to_anchor=(0.5, -0.3), loc='lower center', borderaxespad=0.2)
    return g, (x_decision_boundary, y_decision_boundary), acc
