# Supplementary material for: Probing cell identity hierarchies by fate titration and collision during direct reprogramming
Source: Mol Syst Biol. 2022 Sep 15;18(9):e11129. doi: 10.15252/msb.202211129 (PMC9476893; doi:10.15252/msb.202211129)
Supplement: Supplementary file 3 — Dataset EV1 [file MSB-18-e11129-s001.zip › Dataset EV2/fatevision/.eggs/setuptools_scm-6.3.2-py3.8.egg/setuptools_scm/scm_workdir.py]

from .utils import do
from .utils import do_ex
from .utils import require_command


class Workdir:
    def __init__(self, path):
        require_command(self.COMMAND)
        self.path = path

    def do_ex(self, cmd):
        return do_ex(cmd, cwd=self.path)

    def do(self, cmd):
        return do(cmd, cwd=self.path)
