# Supplementary material for: Probing cell identity hierarchies by fate titration and collision during direct reprogramming
Source: Mol Syst Biol. 2022 Sep 15;18(9):e11129. doi: 10.15252/msb.202211129 (PMC9476893; doi:10.15252/msb.202211129)
Supplement: Supplementary file 3 — Dataset EV1 [file MSB-18-e11129-s001.zip › Dataset EV2/fatevision/.eggs/setuptools_scm-6.3.2-py3.8.egg/setuptools_scm/__main__.py]

import sys

from setuptools_scm import get_version
from setuptools_scm.integration import find_files


def main() -> None:
    print("Guessed Version", get_version())
    if "ls" in sys.argv:
        for fname in find_files("."):
            print(fname)


if __name__ == "__main__":
    main()
