# Supplementary material for: Probing cell identity hierarchies by fate titration and collision during direct reprogramming
Source: Mol Syst Biol. 2022 Sep 15;18(9):e11129. doi: 10.15252/msb.202211129 (PMC9476893; doi:10.15252/msb.202211129)
Supplement: Supplementary file 3 — Dataset EV1 [file MSB-18-e11129-s001.zip › Dataset EV2/fatevision/.eggs/setuptools_scm-6.3.2-py3.8.egg/EGG-INFO/RECORD]

setuptools_scm/__init__.py	sha256=zWUSg4yZvzIQ6F5s6kLhYoqLyeP70TaW2ZWTeu0Upqg	6274
setuptools_scm/__main__.py	sha256=N1ovM8yVFiMh55m0JxeKpyTxky9RX_jsMNY8Bd6TUsw	295
setuptools_scm/_version_cls.py	sha256=OqpnIzcegf4mPaiMy6QLHflwoxiApI8Qo0zkZe2fom8	1428
setuptools_scm/config.py	sha256=jqMkPKLhagFfDkZc7WxcNBZoq9R3FTFmW9VDTivKYqc	6733
setuptools_scm/discover.py	sha256=rncA7Go947oa3PRoMA1306GRXxd4Q23DRFvdbXBQT34	1557
setuptools_scm/file_finder.py	sha256=JHCd6G6m3Df4iwUgszgylKfYNDEJWM2v8v6RuldfiY8	2554
setuptools_scm/file_finder_git.py	sha256=fyTvB3qkYvrIv_K6j0V7Pxo3--MmW6qHRnoN4y50XjM	3244
setuptools_scm/file_finder_hg.py	sha256=v03QeJOnHJsIYR-JCy-4ntTthg0zzDGhvmFMMKGz3l0	1492
setuptools_scm/git.py	sha256=PrtlB917DAKSrahkgzx0TiYZq1QN1MkiHmTO0g4wskU	6204
setuptools_scm/hacks.py	sha256=Y1tBCq3PsrovBSxgQBouEHW_iW7N_E5ADN7w0OiHrr8	1316
setuptools_scm/hg.py	sha256=XZQQfIsQC8o6r_S-vaaT4U-TSkOQkYyxEbk5dGGQhkQ	5074
setuptools_scm/hg_git.py	sha256=QnFvA2WcykTaa3p8sE33_IIPo-RJQ-sr9xYEvYAJHsk	3499
setuptools_scm/integration.py	sha256=WxSJcsa4oE76wFZoJU3fJEpLFFKVWjRe8a1c-y7tlWM	2732
setuptools_scm/scm_workdir.py	sha256=k0w7Cct1cHTnFM3FWY0gNg1i8RKbDUNJf6YjABHnKBk	322
setuptools_scm/utils.py	sha256=32_SlZLAXc9KqUEOBExvXhU2fDyDk_A0DvmQ-4AMr2s	3963
setuptools_scm/version.py	sha256=NqB0rGfmEgVkUc-m7nPyMuUb7V7fBVMqtmYGkVBcXWs	13818
setuptools_scm-6.3.2.dist-info/LICENSE	sha256=iYB6zyMJvShfAzQE7nhYFgLzzZuBmhasLw5fYP9KRz4	1023
setuptools_scm-6.3.2.dist-info/METADATA	sha256=tZATPwhkHQ_8bRhfJaCI2zbgSd3TiMdnwCD_JODppKs	22252
setuptools_scm-6.3.2.dist-info/WHEEL	sha256=ewwEueio1C2XeHTvT17n8dZUJgOvyCWCt0WVNLClP9o	92
setuptools_scm-6.3.2.dist-info/entry_points.txt	sha256=LzLFBv9B2emlz6AljQ8nhREGOeg8BUZAZq0am6uY9j4	1440
setuptools_scm-6.3.2.dist-info/top_level.txt	sha256=kiu-91q3_rJLUoc2wl8_lC4cIlpgtgdD_4NaChF4hOA	15
setuptools_scm-6.3.2.dist-info/zip-safe	sha256=AbpHGcgLb-kRsJGnwFEktk7uzpZOCcBY74-YBdrKVGs	1
setuptools_scm-6.3.2.dist-info/RECORD
