# Supplementary material for: Probing cell identity hierarchies by fate titration and collision during direct reprogramming
Source: Mol Syst Biol. 2022 Sep 15;18(9):e11129. doi: 10.15252/msb.202211129 (PMC9476893; doi:10.15252/msb.202211129)
Supplement: Supplementary file 3 — Dataset EV1 [file MSB-18-e11129-s001.zip › Dataset EV2/fatevision/.eggs/setuptools_scm-6.3.2-py3.8.egg/EGG-INFO/entry_points.txt]

[distutils.setup_keywords]
use_scm_version = setuptools_scm.integration:version_keyword

[setuptools.file_finders]
setuptools_scm = setuptools_scm.integration:find_files

[setuptools.finalize_distribution_options]
setuptools_scm = setuptools_scm.integration:infer_version

[setuptools_scm.files_command]
.git = setuptools_scm.file_finder_git:git_find_files
.hg = setuptools_scm.file_finder_hg:hg_find_files

[setuptools_scm.local_scheme]
dirty-tag = setuptools_scm.version:get_local_dirty_tag
no-local-version = setuptools_scm.version:get_no_local_node
node-and-date = setuptools_scm.version:get_local_node_and_date
node-and-timestamp = setuptools_scm.version:get_local_node_and_timestamp

[setuptools_scm.parse_scm]
.git = setuptools_scm.git:parse
.hg = setuptools_scm.hg:parse

[setuptools_scm.parse_scm_fallback]
.hg_archival.txt = setuptools_scm.hg:parse_archival
PKG-INFO = setuptools_scm.hacks:parse_pkginfo
pip-egg-info = setuptools_scm.hacks:parse_pip_egg_info
setup.py = setuptools_scm.hacks:fallback_version

[setuptools_scm.version_scheme]
calver-by-date = setuptools_scm.version:calver_by_date
guess-next-dev = setuptools_scm.version:guess_next_dev_version
no-guess-dev = setuptools_scm.version:no_guess_dev_version
post-release = setuptools_scm.version:postrelease_version
python-simplified-semver = setuptools_scm.version:simplified_semver_version
release-branch-semver = setuptools_scm.version:release_branch_semver_version
