# Supplementary material for: Probing cell identity hierarchies by fate titration and collision during direct reprogramming
Source: Mol Syst Biol. 2022 Sep 15;18(9):e11129. doi: 10.15252/msb.202211129 (PMC9476893; doi:10.15252/msb.202211129)
Supplement: Supplementary file 3 — Dataset EV1 [file MSB-18-e11129-s001.zip › Dataset EV2/fatevision/.eggs/tomli-1.2.1-py3.8.egg/EGG-INFO/PKG-INFO]

Metadata-Version: 2.1
Name: tomli
Version: 1.2.1
Summary: A lil' TOML parser
Keywords: toml
Author-email: Taneli Hukkinen <hukkin@users.noreply.github.com>
Requires-Python: >=3.6
Description-Content-Type: text/markdown
Classifier: License :: OSI Approved :: MIT License
Classifier: Operating System :: MacOS
Classifier: Operating System :: Microsoft :: Windows
Classifier: Operating System :: POSIX :: Linux
Classifier: Programming Language :: Python :: 3 :: Only
Classifier: Programming Language :: Python :: 3.6
Classifier: Programming Language :: Python :: 3.7
Classifier: Programming Language :: Python :: 3.8
Classifier: Programming Language :: Python :: 3.9
Classifier: Programming Language :: Python :: 3.10
Classifier: Programming Language :: Python :: Implementation :: CPython
Classifier: Programming Language :: Python :: Implementation :: PyPy
Classifier: Topic :: Software Development :: Libraries :: Python Modules
Classifier: Typing :: Typed
Project-URL: Changelog, https://github.com/hukkin/tomli/blob/master/CHANGELOG.md
Project-URL: Homepage, https://github.com/hukkin/tomli

[![Build Status](https://github.com/hukkin/tomli/workflows/Tests/badge.svg?branch=master)](https://github.com/hukkin/tomli/actions?query=workflow%3ATests+branch%3Amaster+event%3Apush)
[![codecov.io](https://codecov.io/gh/hukkin/tomli/branch/master/graph/badge.svg)](https://codecov.io/gh/hukkin/tomli)
[![PyPI version](https://img.shields.io/pypi/v/tomli)](https://pypi.org/project/tomli)

# Tomli

> A lil' TOML parser

**Table of Contents**  *generated with [mdformat-toc](https://github.com/hukkin/mdformat-toc)*

<!-- mdformat-toc start --slug=github --maxlevel=6 --minlevel=2 -->

- [Intro](#intro)
- [Installation](#installation)
- [Usage](#usage)
  - [Parse a TOML string](#parse-a-toml-string)
  - [Parse a TOML file](#parse-a-toml-file)
  - [Handle invalid TOML](#handle-invalid-toml)
  - [Construct `decimal.Decimal`s from TOML floats](#construct-decimaldecimals-from-toml-floats)
- [FAQ](#faq)
  - [Why this parser?](#why-this-parser)
  - [Is comment preserving round-trip parsing supported?](#is-comment-preserving-round-trip-parsing-supported)
  - [Is there a `dumps`, `write` or `encode` function?](#is-there-a-dumps-write-or-encode-function)
  - [How do TOML types map into Python types?](#how-do-toml-types-map-into-python-types)
- [Performance](#performance)

<!-- mdformat-toc end -->

## Intro<a name="intro"></a>

Tomli is a Python library for parsing [TOML](https://toml.io).
Tomli is fully compatible with [TOML v1.0.0](https://toml.io/en/v1.0.0).

## Installation<a name="installation"></a>

```bash
pip install tomli
```

## Usage<a name="usage"></a>

### Parse a TOML string<a name="parse-a-toml-string"></a>

```python
import tomli

toml_str = """
           gretzky = 99

           [kurri]
           jari = 17
           """

toml_dict = tomli.loads(toml_str)
assert toml_dict == {"gretzky": 99, "kurri": {"jari": 17}}
```

### Parse a TOML file<a name="parse-a-toml-file"></a>

```python
import tomli

with open("path_to_file/conf.toml", "rb") as f:
    toml_dict = tomli.load(f)
```

The file must be opened in binary mode (with the `"rb"` flag).
Binary mode will enforce decoding the file as UTF-8 with universal newlines disabled,
both of which are required to correctly parse TOML.
Support for text file objects is deprecated for removal in the next major release.

### Handle invalid TOML<a name="handle-invalid-toml"></a>

```python
import tomli

try:
    toml_dict = tomli.loads("]] this is invalid TOML [[")
except tomli.TOMLDecodeError:
    print("Yep, definitely not valid.")
```

Note that while the `TOMLDecodeError` type is public API, error messages of raised instances of it are not.
Error messages should not be assumed to stay constant across Tomli versions.

### Construct `decimal.Decimal`s from TOML floats<a name="construct-decimaldecimals-from-toml-floats"></a>

```python
from decimal import Decimal
import tomli

toml_dict = tomli.loads("precision-matters = 0.982492", parse_float=Decimal)
assert toml_dict["precision-matters"] == Decimal("0.982492")
```

Note that `decimal.Decimal` can be replaced with another callable that converts a TOML float from string to a Python type.
The `decimal.Decimal` is, however, a practical choice for use cases where float inaccuracies can not be tolerated.

Illegal types include `dict`, `list`, and anything that has the `append` attribute.
Parsing floats into an illegal type results in undefined behavior.

## FAQ<a name="faq"></a>

### Why this parser?<a name="why-this-parser"></a>

- it's lil'
- pure Python with zero dependencies
- the fastest pure Python parser [\*](#performance):
  15x as fast as [tomlkit](https://pypi.org/project/tomlkit/),
  2.4x as fast as [toml](https://pypi.org/project/toml/)
- outputs [basic data types](#how-do-toml-types-map-into-python-types) only
- 100% spec compliant: passes all tests in
  [a test set](https://github.com/toml-lang/compliance/pull/8)
  soon to be merged to the official
  [compliance tests for TOML](https://github.com/toml-lang/compliance)
  repository
- thoroughly tested: 100% branch coverage

### Is comment preserving round-trip parsing supported?<a name="is-comment-preserving-round-trip-parsing-supported"></a>

No.

The `tomli.loads` function returns a plain `dict` that is populated with builtin types and types from the standard library only.
Preserving comments requires a custom type to be returned so will not be supported,
at least not by the `tomli.loads` and `tomli.load` functions.

Look into [TOML Kit](https://github.com/sdispater/tomlkit) if preservation of style is what you need.

### Is there a `dumps`, `write` or `encode` function?<a name="is-there-a-dumps-write-or-encode-function"></a>

[Tomli-W](https://github.com/hukkin/tomli-w) is the write-only counterpart of Tomli, providing `dump` and `dumps` functions.

The core library does not include write capability, as most TOML use cases are read-only, and Tomli intends to be minimal.

### How do TOML types map into Python types?<a name="how-do-toml-types-map-into-python-types"></a>

| TOML type        | Python type         | Details                                                      |
| ---------------- | ------------------- | ------------------------------------------------------------ |
| Document Root    | `dict`              |                                                              |
| Key              | `str`               |                                                              |
| String           | `str`               |                                                              |
| Integer          | `int`               |                                                              |
| Float            | `float`             |                                                              |
| Boolean          | `bool`              |                                                              |
| Offset Date-Time | `datetime.datetime` | `tzinfo` attribute set to an instance of `datetime.timezone` |
| Local Date-Time  | `datetime.datetime` | `tzinfo` attribute set to `None`                             |
| Local Date       | `datetime.date`     |                                                              |
| Local Time       | `datetime.time`     |                                                              |
| Array            | `list`              |                                                              |
| Table            | `dict`              |                                                              |
| Inline Table     | `dict`              |                                                              |

## Performance<a name="performance"></a>

The `benchmark/` folder in this repository contains a performance benchmark for comparing the various Python TOML parsers.
The benchmark can be run with `tox -e benchmark-pypi`.
Running the benchmark on my personal computer output the following:

```console
foo@bar:~/dev/tomli$ tox -e benchmark-pypi
benchmark-pypi installed: attrs==19.3.0,click==7.1.2,pytomlpp==1.0.2,qtoml==0.3.0,rtoml==0.7.0,toml==0.10.2,tomli==1.1.0,tomlkit==0.7.2
benchmark-pypi run-test-pre: PYTHONHASHSEED='2658546909'
benchmark-pypi run-test: commands[0] | python -c 'import datetime; print(datetime.date.today())'
2021-07-23
benchmark-pypi run-test: commands[1] | python --version
Python 3.8.10
benchmark-pypi run-test: commands[2] | python benchmark/run.py
Parsing data.toml 5000 times:
------------------------------------------------------
    parser |  exec time | performance (more is better)
-----------+------------+-----------------------------
     rtoml |    0.901 s | baseline (100%)
  pytomlpp |     1.08 s | 83.15%
     tomli |     3.89 s | 23.15%
      toml |     9.36 s | 9.63%
     qtoml |     11.5 s | 7.82%
   tomlkit |     56.8 s | 1.59%
```

The parsers are ordered from fastest to slowest, using the fastest parser as baseline.
Tomli performed the best out of all pure Python TOML parsers,
losing only to pytomlpp (wraps C++) and rtoml (wraps Rust).
