# Supplementary material for: Probing cell identity hierarchies by fate titration and collision during direct reprogramming
Source: Mol Syst Biol. 2022 Sep 15;18(9):e11129. doi: 10.15252/msb.202211129 (PMC9476893; doi:10.15252/msb.202211129)
Supplement: Supplementary file 3 — Dataset EV1 [file MSB-18-e11129-s001.zip › Dataset EV2/fatevision/.eggs/tomli-1.2.1-py3.8.egg/EGG-INFO/RECORD]

tomli/__init__.py	sha256=OFb7WedqrEgqn6Z7Hem-JyWSkmNpUZCVbVVmm3YzvAM	218
tomli/_parser.py	sha256=_hG8_WIN9zWwPVYVD0qcYJC49GG951CHjf4huHIjj8U	21638
tomli/_re.py	sha256=LjlfKwsfmLLtiYhXEmXcUT6vswuI0wQiUx6v1IaO3Ro	2855
tomli/py.typed	sha256=8PjyZ1aVoQpRVvt71muvuq5qE-jTFZkK-GLHkhdebmc	26
tomli-1.2.1.dist-info/LICENSE	sha256=uAgWsNUwuKzLTCIReDeQmEpuO2GSLCte6S8zcqsnQv4	1072
tomli-1.2.1.dist-info/WHEEL	sha256=VUbF57hf4yRZWWrOOjp25Fr4BQX9EtnVSbnP2vNxHDM	81
tomli-1.2.1.dist-info/METADATA	sha256=4fy5bnHvgMPa7tlHaposkcjZvQoYzl7DLIwXeQAtA3M	9089
tomli-1.2.1.dist-info/RECORD
