# Supplementary material for: Probing cell identity hierarchies by fate titration and collision during direct reprogramming
Source: Mol Syst Biol. 2022 Sep 15;18(9):e11129. doi: 10.15252/msb.202211129 (PMC9476893; doi:10.15252/msb.202211129)
Supplement: Supplementary file 3 — Dataset EV1 [file MSB-18-e11129-s001.zip › Dataset EV2/fatevision/.eggs/tomli-1.2.1-py3.8.egg/EGG-INFO/WHEEL]

Wheel-Version: 1.0
Generator: flit 3.3.0
Root-Is-Purelib: true
Tag: py3-none-any
