# Supplementary material for: Probing cell identity hierarchies by fate titration and collision during direct reprogramming
Source: Mol Syst Biol. 2022 Sep 15;18(9):e11129. doi: 10.15252/msb.202211129 (PMC9476893; doi:10.15252/msb.202211129)
Supplement: Supplementary file 3 — Dataset EV1 [file MSB-18-e11129-s001.zip › Dataset EV2/fatevision/.eggs/tomli-1.2.1-py3.8.egg/tomli/__init__.py]

"""A lil' TOML parser."""

__all__ = ("loads", "load", "TOMLDecodeError")
__version__ = "1.2.1"  # DO NOT EDIT THIS LINE MANUALLY. LET bump2version UTILITY DO IT

from tomli._parser import TOMLDecodeError, load, loads
