# Supplementary material for: Probing cell identity hierarchies by fate titration and collision during direct reprogramming
Source: Mol Syst Biol. 2022 Sep 15;18(9):e11129. doi: 10.15252/msb.202211129 (PMC9476893; doi:10.15252/msb.202211129)
Supplement: Supplementary file 3 — Dataset EV1 [file MSB-18-e11129-s001.zip › Dataset EV2/tftools/tftools/reading/fileformats/genome_annotation.py]

import pandas
import numpy as np

from .base_bed import BaseLongBed9File


class LoaderEnsemblGtf(BaseLongBed9File):
    """
    GTF file loader.

    GTF files are used by ENSEMBL to encode genes as genomic intervals.

    You can download such gtfs from:
    ftp://ftp.ensembl.org/pub/release-RELEASE/gtf/ORGANISM/
    e.g. ftp://ftp.ensembl.org/pub/release-100/gtf/mus_musculus/
    """

    def _dissect_attribute(self):
        tab_attributes = [  # assembling DataFrames in this loop is very slow, see workaround below.
            dict([
                (xxx[0], xxx[1].strip(";").strip("\""))
                for xxx in [
                    xx.split(" ")
                    for xx in x.split("; ")
                ]
            ])
            for i, x in enumerate(self.tab["attribute"].values)
        ]
        cols = np.unique(np.concatenate([np.array(list(x.keys())) for x in tab_attributes]))
        df = {}
        for x in cols:
            df[x] = []
        for x in tab_attributes:
            for y in cols:
                if y in x.keys():
                    df[y].append(x[y])
                else:
                    df[y].append("None")
        tab_attributes = pandas.DataFrame(df)
        del self.tab["attribute"]
        for k, v in tab_attributes.items():
            self.tab[k] = v.values
        self.tab.index = self.tab["gene_id"].values
        self.colname_element_id = "gene_id"


class LoaderEnsemblGff(BaseLongBed9File):
    """
    GFF file loader.

    GFF files are used by ENSEMBL to encode regulatory features as genomic intervals.

    You can download such gffs from:
    ftp://ftp.ensembl.org/pub/release-RELEASE/regulation/ORGANISM/MotifFeatures/
    e.g. ftp://ftp.ensembl.org/pub/release-100/regulation/mus_musculus/MotifFeatures/

    Structure is identical to gtf but attribute column is structured differently.
    """

    def _dissect_attribute(self):
        tab_attributes = [  # assembling DataFrames in this loop is very slow, see workaround below.
            dict([
                (xxx[0].strip("\"").strip(" "), xxx[1].strip("\"").strip(" "))
                for xxx in [
                    xx.split("=")
                    for xx in x.split(";")
                ]
            ])
            for i, x in enumerate(self.tab["attribute"].values)
        ]
        cols = np.unique(np.concatenate([np.array(list(x.keys())) for x in tab_attributes]))
        df = {}
        for x in cols:
            df[x] = []
        for x in tab_attributes:
            for y in cols:
                if y in x.keys():
                    df[y].append(x[y])
                else:
                    df[y].append("None")
        tab_attributes = pandas.DataFrame(df)
        del self.tab["attribute"]
        for k, v in tab_attributes.items():
            self.tab[k] = v.values
        self.tab.index = self.tab["stable_id"].values
        self.colname_element_id = "stable_id"
