# Supplementary material for: Probing cell identity hierarchies by fate titration and collision during direct reprogramming
Source: Mol Syst Biol. 2022 Sep 15;18(9):e11129. doi: 10.15252/msb.202211129 (PMC9476893; doi:10.15252/msb.202211129)
Supplement: Supplementary file 3 — Dataset EV1 [file MSB-18-e11129-s001.zip › Dataset EV2/tftools/tftools/reading/fileformats/base_bed.py]

import abc
import pandas
import numpy as np


class BaseBedFile:
    """
    Basics utils for bed files
    """
    tab: pandas.DataFrame
    colname_chr: str
    colname_start: str
    colname_end: str
    colname_strand: str
    colname_element_id: str
    colname_element_type: str
    _partition_idx: np.ndarray
    _starts_partition: np.ndarray
    _ends_partition: np.ndarray
    _starts: np.ndarray
    _ends: np.ndarray
    _chr_mt_aliases: list

    def __init__(self):
        self._chr_mt_aliases = ["mt", "m"]
        self._starts = None
        self._ends = None
        self._starts_partition = None
        self._ends_partition = None
        self._partition_idx = None
        self.format_chr()
        self.sort()

    def format_chr(self, chr_mt_aliases: list = []):
        self._chr_mt_aliases = list(set(self._chr_mt_aliases + chr_mt_aliases))
        temp = [
            str(x).strip(" ").strip("_").strip("-").lower() if "chr" in str(x) else
            "chr" + str(x).lower() if str(x).lower() in [str(x) for x in range(23)] + ["x", "y"] +
                                      self._chr_mt_aliases else
            "unkown"
            for x in self.tab[self.colname_chr].values
        ]
        # merge aliases for mitochondrial chromosome
        temp = ["chrmt" if x.split("chr")[-1] in self._chr_mt_aliases else x for x in temp]
        if np.any(np.array(temp) == "unkown"):
            print("found unkown chromosomes!")
            print(np.sort(np.unique(self.tab[self.colname_chr].values.astype(str))))
        del self.tab[self.colname_chr]
        self.tab["chr"] = temp
        self.colname_chr = "chr"

    def sort(self):
        # Check that chromosomes appear in blocks and intervals are sorted within chromosomes by start site:
        chr_sorted = True
        seq_sorted = True
        for x in self.chr_unqiue:
            idx = np.where(self.tab[self.colname_chr].values == x)[0]
            if np.max(idx) - np.min(idx) > idx.shape[0]:
                # chromosome does not appear as block, also assume that start sorting is broken:
                chr_sorted = False
                seq_sorted = False
                break
            if seq_sorted:  # only check if not already found to False:
                if np.any(np.diff(self.tab[self.colname_start].values[idx]) < 0):
                    seq_sorted = False
        if seq_sorted and not chr_sorted:
            # Only sort into blocks.
            self.tab = self.tab.iloc[np.concatenate([
                np.where(self.tab[self.colname_chr].values == x)[0] for x in self.chr_unqiue
            ]), :]
        elif not seq_sorted:
            # Sort into blocks and within blocks.
            idx_seq_sorted = []
            for x in self.chr_unqiue:
                idx_chr = np.where(self.tab[self.colname_chr].values == x)[0]
                idx_seq_sorted.append(idx_chr[np.argsort(self.tab[self.colname_start].values[idx_chr])])
            self.tab = self.tab.iloc[np.concatenate(idx_seq_sorted, axis=0), :]

    def get_gene_features_only(self):
        is_gene = self.tab[self.colname_element_type] == "gene"
        self.tab = self.tab[is_gene]

    def get_protein_coding_only(self):
        query_str = 'gene_biotype "protein_coding";'
        self.tab = self.tab[self.tab["attribute"].str.contains(query_str)]

    @property
    def element_id(self):
        return self.tab[self.colname_element_id].values

    @property
    def element_type(self):
        return self.tab[self.colname_element_type].values

    @property
    def chr(self):
        return self.tab[self.colname_chr].values

    @property
    def chr_unqiue(self):
        # todo keep numeric sorting acccounting for mitochrondrial
        return np.sort(np.unique(self.chr))

    def chr_partition(self, chr):
        return np.where(self.chr == chr)[0]

    def set_chr_partition(self, chr):
        self._partition_idx = self.chr_partition(chr=chr)
        self._set_partition(idx=self._partition_idx)

    def _set_partition(self, idx):
        self.tab_partition = self.tab.iloc[idx, :]
        self._starts_partition = None
        self._ends_partition = None

    @property
    def starts(self):
        """
        Allows fast access to numpy operations via cached array.

        :return:
        """
        if self._starts is None:
            self._starts = np.asarray(self.tab[self.colname_start].values)
            return self._starts
        else:
            return self._starts

    @property
    def ends(self):
        """
        Allows fast access to numpy operations via cached array.

        :return:
        """
        if self._ends is None:
            self._ends = np.asarray(self.tab[self.colname_end].values)
            return self._ends
        else:
            return self._ends

    @property
    def starts_partition(self):
        """
        Allows fast access to numpy operations via cached array.

        :return:
        """
        # check if _starts_partition is none or tab_partition is updated
        if self._starts_partition is None or self.tab_partition.shape[0] != self._starts_partition.shape[0]:
            self._starts_partition = np.asarray(self.tab_partition[self.colname_start].values)
            return self._starts_partition
        else:
            return self._starts_partition

    @property
    def ends_partition(self):
        """
        Allows fast access to numpy operations via cached array.

        :return:
        """
        # check if _ends_partition is none or tab_partition is updated
        if self._ends_partition is None or self.tab_partition.shape[0] != self._ends_partition.shape[0]:
            self._ends_partition = np.asarray(self.tab_partition[self.colname_end].values)
            return self._ends_partition
        else:
            return self._ends_partition

    @property
    def partition_len(self):
        """
        Lenght of current partition

        :return:
        """
        return self.tab_partition.shape[0]

    @property
    def partition_idx(self):
        """
        Indices of current partition in context of full table.

        :return:
        """
        return self._partition_idx

    def collapse_windows_start(self):
        """
        Collapse feature interval to start (first index on +, last on - strand) position.

        :param start_by:
        :param end_by:
        :return:
        """
        # Collapse start to end for - strand features:
        new_start = self.tab[self.colname_start].values
        new_start[self.tab[self.colname_strand].values == "-"] = self.tab[self.colname_end].values[
            self.tab[self.colname_strand].values == "-"
        ]
        # Collapse end to start for + strand features:
        new_end = self.tab[self.colname_end].values
        new_end[self.tab[self.colname_strand].values == "+"] = self.tab[self.colname_start].values[
            self.tab[self.colname_strand].values == "+"
        ]
        self.tab[self.colname_start] = new_start
        self.tab[self.colname_end] = new_end
        self._starts = None
        self._ends = None

    def collapse_windows_end(self):
        """
        Collapse feature interval to end (last index on +, first on - strand) position.

        :param start_by:
        :param end_by:
        :return:
        """
        # Collapse start to end for + strand features:
        new_start = self.tab[self.colname_start].values
        new_start[self.tab[self.colname_strand].values == "+"] = self.tab[self.colname_end].values[
            self.tab[self.colname_strand].values == "+"
        ]
        # Collapse end to start for - strand features:
        new_end = self.tab[self.colname_end].values
        new_end[self.tab[self.colname_strand].values == "-"] = self.tab[self.colname_start].values[
            self.tab[self.colname_strand].values == "-"
        ]
        self.tab[self.colname_start] = new_start
        self.tab[self.colname_end] = new_end
        self._starts = None
        self._ends = None

    def extend_windows(self, start_by: int = 0, end_by: int = 0):
        """
        Extend feature positions.

        :param start_by: Extend start index by start_by if element is on +,
            extend end index by -start_by if element is on - strand.
        :param end_by: Extend end index by end_by if element is on +,
            extend start index by -end_by if element is on - strand.
        :return:
        """
        # Extend start by startby for + strand features:
        new_start = self.tab[self.colname_start].values
        new_start[self.tab[self.colname_strand].values == "+"] = np.maximum(
            new_start[self.tab[self.colname_strand].values == "+"] + start_by,
            0
        )
        # Extend start by -end_by for - strand features:
        new_start[self.tab[self.colname_strand].values == "-"] = np.maximum(
            self.tab[self.colname_start].values[self.tab[self.colname_strand].values == "-"] - end_by,
            0
        )
        # Extend end by end_by for + strand features:
        new_end = self.tab[self.colname_end].values
        new_end[self.tab[self.colname_strand].values == "+"] = np.maximum(
            new_start[self.tab[self.colname_strand].values == "+"] + end_by,
            0
        )
        # Extend end by -startby for - strand features:
        new_end[self.tab[self.colname_strand].values == "-"] = np.maximum(
            self.tab[self.colname_start].values[self.tab[self.colname_strand].values == "-"] - start_by,
            0
        )
        self.tab[self.colname_start] = new_start
        self.tab[self.colname_end] = new_end
        self._starts = None
        self._ends = None

    def subset_by_features(self, target_features):
        """
        Subset table to target features

        :return:
        """
        target_features = set(target_features)
        len_before = self.tab.shape[0]
        self.tab = self.tab.iloc[np.where([
            x in target_features
            for x in self.element_id
        ])[0], :]
        print("reduced table from %i to %i entries" % (len_before, self.tab.shape[0]))


class BaseBed6File(BaseBedFile):
    """
    Basics utils for longer 6 column bed files
    """

    def __init__(
            self,
            fn,
            skiprows: int = 0,
            nrows=None,
    ):
        """

        :param fn: File to load from.
        :param skiprows: Number of rows to skip at file head.
        :param nrows: Number of features to load from top of file.
        """
        self.colname_chr = "chr"
        self.colname_start = "start"
        self.colname_end = "end"
        self.colname_strand = "strand"
        self.colname_element_type = "feature_type"
        self.colname_element_id = "feature_id"

        usecols = [i for i in range(6)]

        self.tab = pandas.read_csv(
            filepath_or_buffer=fn,
            sep="\t",
            skiprows=skiprows,
            index_col=None,
            nrows=nrows,
            names=["chr", "start", "end", "name", "score", "strand"],
            usecols=usecols,
        )
        self.tab["feature_id"] = [
            "-".join([
                str(self.tab["chr"].values[i]),
                str(self.tab["start"].values[i]),
                str(self.tab["end"].values[i])
            ])
            for i in range(self.tab.shape[0])
        ]
        self.tab.index = self.tab["feature_id"].values
        super().__init__()


class BaseLongBed9File(BaseBedFile):
    """
    Basics utils for longer 9 column bed files
    """

    def __init__(
            self,
            fn,
            skiprows: int = 0,
            nrows=None,
            reduced: bool = False
    ):
        """

        :param fn: File to load from.
        :param skiprows: Number of rows to skip at file head.
        :param nrows: Number of features to load from top of file.
        :param reduced: Whether to load a reduced set of core features to reduce memory foot print.
        """
        self.colname_chr = "chr"
        self.colname_start = "start"
        self.colname_end = "end"
        self.colname_strand = "strand"
        self.colname_element_type = "feature"
        self.colname_element_id = None

        if reduced:
            # skip "source", "score", "strand", "frame", "attribute"
            usecols = np.array([0, 2, 3, 4, 5, 8])
        else:
            usecols = np.arange(0, 9)
        col_names = np.array(["chr", "source", "feature", "start", "end", "score", "strand", "frame", "attribute"])
        self.tab = pandas.read_csv(
            filepath_or_buffer=fn,
            sep="\t",
            skiprows=skiprows,
            index_col=None,
            nrows=nrows,
            usecols=usecols,
            names=col_names[usecols]
        )
        if reduced:
            self.tab["feature_id"] = [
                "-".join([
                    str(self.tab["chr"].values[i]),
                    str(self.tab["start"].values[i]),
                    str(self.tab["end"].values[i])
                ])
                for i in range(self.tab.shape[0])
            ]
            self.tab.index = self.tab["feature_id"].values
            self.colname_element_id = "feature_id"
        else:
            self._dissect_attribute()
        super().__init__()

    @abc.abstractmethod
    def _dissect_attribute(self):
        pass
