# Supplementary material for: Probing cell identity hierarchies by fate titration and collision during direct reprogramming
Source: Mol Syst Biol. 2022 Sep 15;18(9):e11129. doi: 10.15252/msb.202211129 (PMC9476893; doi:10.15252/msb.202211129)
Supplement: Supplementary file 3 — Dataset EV1 [file MSB-18-e11129-s001.zip › Dataset EV2/tftools/tftools/reading/fileformats/sc_atac.py]

import numpy as np
import pandas
import pandas as pd

from .base_bed import BaseBedFile

COL_NAME_CHR = "chrom"
COL_NAME_START = "start"
COL_NAME_END = "end"
COL_NAME_GENE = "gene"
COL_NAME_DISTANCE = "distance"
COL_NAME_TYPE = "peak_type"


class Loader10xAtacBed(BaseBedFile):

    def __init__(
            self,
            fn,
    ):
        """

        :param fn: File to load from.
        """
        self.colname_chr = COL_NAME_CHR
        self.colname_start = COL_NAME_START
        self.colname_end = COL_NAME_END
        self.colname_strand = "strand"
        self.colname_element_type = "feature"
        self.colname_element_id = "feature_id"

        col_names = np.array([COL_NAME_CHR, COL_NAME_START, COL_NAME_END, COL_NAME_GENE, COL_NAME_DISTANCE,
                              COL_NAME_TYPE])
        self.tab = pandas.read_csv(
            filepath_or_buffer=fn,
            sep="\t",
            index_col=None,
            usecols=col_names,
            dtype={COL_NAME_CHR: str, COL_NAME_START: int, COL_NAME_END: int, COL_NAME_GENE: str,
                   COL_NAME_DISTANCE: str, COL_NAME_TYPE: str},
        )
        self.tab[self.colname_chr] = ["chr" + x for x in self.tab[self.colname_chr].values]
        self.tab[COL_NAME_DISTANCE] = [int(x) if isinstance(x, str) else 0 for x in self.tab[COL_NAME_DISTANCE].values]
        self.tab[self.colname_strand] = "na"
        self.tab[self.colname_element_type] = "peak"
        self.tab[self.colname_element_id] = [
            "-".join([
                str(self.tab[self.colname_chr].values[i]),
                str(self.tab[self.colname_start].values[i]),
                str(self.tab[self.colname_end].values[i])
            ])
            for i in range(self.tab.shape[0])
        ]
        # Collapse duplicate peaks with multiple annotations:
        tab_collapsed = []
        n = self.tab.shape[0]
        for i, y in enumerate(self.tab[self.colname_element_id].values):
            # Assume that table is sorted.
            # TODO assert this. idx should be: np.where(self.tab[self.colname_element_id].values == y)[0]
            idx = [i]
            # Backward search:
            search = True
            j = i
            while search and j - 1 >= 0:
                j -= 1
                if self.tab[self.colname_element_id].values[j] == y:
                    idx.append(j)
                else:
                    search = False
            # Forward search:
            search = True
            j = i
            while search and j + 1 < n:
                j += 1
                if self.tab[self.colname_element_id].values[j] == y:
                    idx.append(j)
                else:
                    search = False
            idx = np.asarray(idx)
            if len(idx) == 1:
                tab_collapsed.append(self.tab.iloc[idx, :].copy())
            elif i == np.min(idx):
                # Only record first occurrence:
                temp = self.tab.iloc[[idx[0]], :].copy()
                temp[COL_NAME_GENE] = [",".join(self.tab[COL_NAME_GENE].values[idx].astype("str").tolist())]
                temp[COL_NAME_DISTANCE] = [",".join(self.tab[COL_NAME_DISTANCE].values[idx].astype("str").tolist())]
                temp[COL_NAME_TYPE] = [",".join(self.tab[COL_NAME_TYPE].values[idx].astype("str").tolist())]
                tab_collapsed.append(temp)
        tab_collapsed = pd.concat(tab_collapsed, axis=0)
        self.tab = tab_collapsed
        self.tab.index = self.tab[self.colname_element_id].values
        self.colname_element_id = self.colname_element_id
        super().__init__()
