# Supplementary material for: Probing cell identity hierarchies by fate titration and collision during direct reprogramming
Source: Mol Syst Biol. 2022 Sep 15;18(9):e11129. doi: 10.15252/msb.202211129 (PMC9476893; doi:10.15252/msb.202211129)
Supplement: Supplementary file 3 — Dataset EV1 [file MSB-18-e11129-s001.zip › Dataset EV2/tftools/tftools/reading/databases/base_interaction.py]

import abc
import pandas
import numpy as np


class BaseInteractionDb:
    targets: dict

    def __init__(self):
        pass

    @abc.abstractmethod
    def load(self, tf_targets: list = []):
        pass

    def treshold(self, threshold: float = 0.):
        """
        Threshold loaded targets.

        :param threshold:
        :return:
        """
        self.targets = dict([
            (k, v[v["score"].values > threshold])
            for k, v in self.targets.items()
        ])
