# Supplementary material for: Probing cell identity hierarchies by fate titration and collision during direct reprogramming
Source: Mol Syst Biol. 2022 Sep 15;18(9):e11129. doi: 10.15252/msb.202211129 (PMC9476893; doi:10.15252/msb.202211129)
Supplement: Supplementary file 3 — Dataset EV1 [file MSB-18-e11129-s001.zip › Dataset EV2/tftools/tftools/reading/databases/dbarchive.py]

import pandas
import numpy as np
import os
import urllib.request
import urllib.error

from .base_interaction import BaseInteractionDb


class LoaderDbarchive(BaseInteractionDb):

    def __init__(
            self,
            path,
            distance_to_load: int = 10,
            target_genes: list = [],
            download: bool = False,
            website: str = "http://dbarchive.biosciencedbc.jp/kyushu-u/mm9/target/"
    ):
        self.path = path
        tf_ids_chipatlas = []
        if download:
            path = website
            for x in target_genes:
                try:
                    x = x[0].upper() + x[1:]
                    fn = x + "." + str(distance_to_load) + '.tsv'
                    tab = pandas.read_csv(
                        path + fn,
                        sep="\t"
                    )
                except urllib.error.HTTPError:
                    try:
                        # Try find file with all letters as capital:
                        x = x.upper()
                        fn = x + "." + str(distance_to_load) + '.tsv'
                        tab = pandas.read_csv(
                            path + fn,
                            sep="\t"
                        )
                    except urllib.error.HTTPError:
                        print("did not find file for %s" % x)
                    else:
                        print("found file for %s" % x)
                        tf_ids_chipatlas.append(x.lower())
                        tab.to_csv(self.path + "chip_atlas/" + fn, sep="\t")
                else:
                    print("found file for %s" % x)
                    tf_ids_chipatlas.append(x.lower())
                    tab.to_csv(self.path + "chip_atlas/" + fn, sep="\t")

        BaseInteractionDb.__init__(self=self)

    def load(self, tf_targets: list = []):
        self.targets = {}
        for fn in os.listdir(self.path + "chip_atlas/"):
            tab = pandas.read_csv(
                self.path + "chip_atlas/" + fn,
                sep="\t"
            )
            self.targets[fn.split(".")[0].lower()] = pandas.DataFrame({
                "gene": [x.lower() for x in tab["Target_genes"].values],
                "score": tab.iloc[:, 2].values
            })

    def treshold(self, threshold: float = 0.):
        """
        Threshold loaded targets.

        :param threshold:
        :return:
        """
        self.targets = dict([
            (k, v[v["score"].values > threshold])
            for k, v in self.targets.items()
        ])
