# Supplementary material for: Probing cell identity hierarchies by fate titration and collision during direct reprogramming
Source: Mol Syst Biol. 2022 Sep 15;18(9):e11129. doi: 10.15252/msb.202211129 (PMC9476893; doi:10.15252/msb.202211129)
Supplement: Supplementary file 4 — Source Data for Figure 1 [file MSB-18-e11129-s006.zip]

Archive with 66 entries (52 files):
- SD_Figure_1/
- SD_Figure_1/1D/
- SD_Figure_1/1D/.DS_Store
- SD_Figure_1/1D/Processed/
- SD_Figure_1/1D/Processed/Sox2 - dox/
- SD_Figure_1/1D/Processed/Sox2 - dox/TF.jpg
- SD_Figure_1/1D/Processed/Sox2 - dox/Composite (RGB).jpg
- SD_Figure_1/1D/Processed/Sox2 - dox/DAPI.jpg
- SD_Figure_1/1D/Processed/Sox2 - dox/GFP.jpg
- SD_Figure_1/1D/Processed/Sox2 + dox/
- SD_Figure_1/1D/Processed/Sox2 + dox/TF.jpg
- SD_Figure_1/1D/Processed/Sox2 + dox/Composite (RGB).jpg
- SD_Figure_1/1D/Processed/Sox2 + dox/C1-Sox2 dox paper.jpg
- SD_Figure_1/1D/Processed/Sox2 + dox/DAPI.jpg
- SD_Figure_1/1D/Processed/Sox2 + dox/GFP.jpg
- SD_Figure_1/1D/Processed/Ascl1 - dox/
- SD_Figure_1/1D/Processed/Ascl1 - dox/TF.jpg
- SD_Figure_1/1D/Processed/Ascl1 - dox/Composite (RGB).jpg
- SD_Figure_1/1D/Processed/Ascl1 - dox/DAPI.jpg
- SD_Figure_1/1D/Processed/Ascl1 - dox/GFP.jpg
- SD_Figure_1/1D/Processed/Oct4 - dox/
- SD_Figure_1/1D/Processed/Oct4 - dox/TF.jpg
- SD_Figure_1/1D/Processed/Oct4 - dox/Composite (RGB).jpg
- SD_Figure_1/1D/Processed/Oct4 - dox/DAPI.jpg
- SD_Figure_1/1D/Processed/Oct4 - dox/GFP.jpg
- SD_Figure_1/1D/Processed/Ascl1 + dox/
- SD_Figure_1/1D/Processed/Ascl1 + dox/TF.jpg
- SD_Figure_1/1D/Processed/Ascl1 + dox/Composite (RGB).jpg
- SD_Figure_1/1D/Processed/Ascl1 + dox/DAPI.jpg
- SD_Figure_1/1D/Processed/Ascl1 + dox/GFP.jpg
- SD_Figure_1/1D/Processed/Oct4 + dox/
- SD_Figure_1/1D/Processed/Oct4 + dox/TF.jpg
- SD_Figure_1/1D/Processed/Oct4 + dox/Composite (RGB).jpg
- SD_Figure_1/1D/Processed/Oct4 + dox/DAPI.jpg
- SD_Figure_1/1D/Processed/Oct4 + dox/GFP.jpg
- SD_Figure_1/1D/Processed/MyoD1 - dox/
- SD_Figure_1/1D/Processed/MyoD1 - dox/TF.jpg
- SD_Figure_1/1D/Processed/MyoD1 - dox/Composite (RGB).jpg
- SD_Figure_1/1D/Processed/MyoD1 - dox/DAPI.jpg
- SD_Figure_1/1D/Processed/MyoD1 - dox/GFP.jpg
- SD_Figure_1/1D/Processed/MyoD1 + dox/
- SD_Figure_1/1D/Processed/MyoD1 + dox/TF.jpg
- SD_Figure_1/1D/Processed/MyoD1 + dox/Composite (RGB).jpg
- SD_Figure_1/1D/Processed/MyoD1 + dox/DAPI.jpg
- SD_Figure_1/1D/Processed/MyoD1 + dox/GFP.jpg
- SD_Figure_1/1D/Processed/FoxA2 + dox/
- SD_Figure_1/1D/Processed/FoxA2 + dox/TF.jpg
- SD_Figure_1/1D/Processed/FoxA2 + dox/Composite (RGB).jpg
- SD_Figure_1/1D/Processed/FoxA2 + dox/DAPI.jpg
- SD_Figure_1/1D/Processed/FoxA2 + dox/GFP.jpg
- SD_Figure_1/1D/Processed/FoxA2 - dox/
- SD_Figure_1/1D/Processed/FoxA2 - dox/TF.jpg
- SD_Figure_1/1D/Processed/FoxA2 - dox/Composite (RGB).jpg
- SD_Figure_1/1D/Processed/FoxA2 - dox/DAPI.jpg
- SD_Figure_1/1D/Processed/FoxA2 - dox/GFP.jpg
- SD_Figure_1/1D/Raw/
- SD_Figure_1/1D/Raw/Sox2 + dox.tif
- SD_Figure_1/1D/Raw/MyoD1 + dox.tif
- SD_Figure_1/1D/Raw/Ascl1 - dox.tif
- SD_Figure_1/1D/Raw/FoxA2 + dox.tif
- SD_Figure_1/1D/Raw/Oct4 + dox.tif
- SD_Figure_1/1D/Raw/MyoD1 - dox.tif
- SD_Figure_1/1D/Raw/Sox2 - dox.tif
- SD_Figure_1/1D/Raw/Oct4 - dox.tif
- SD_Figure_1/1D/Raw/Ascl1 + dox.tif
- SD_Figure_1/1D/Raw/FoxA2 - dox.tif
