# Supplementary material for: Probing cell identity hierarchies by fate titration and collision during direct reprogramming
Source: Mol Syst Biol. 2022 Sep 15;18(9):e11129. doi: 10.15252/msb.202211129 (PMC9476893; doi:10.15252/msb.202211129)
Supplement: Supplementary file 5 — Source Data for Figure 5 [file MSB-18-e11129-s004.zip]

Archive with 38 entries (27 files):
- SD_Figure_5/
- SD_Figure_5/5G/
- SD_Figure_5/5G/Analysis notebook.html
- SD_Figure_5/5G/Data.csv
- SD_Figure_5/5G/.ipynb_checkpoints/
- SD_Figure_5/5G/.ipynb_checkpoints/Analysis notebook-checkpoint-checkpoint.ipynb
- SD_Figure_5/5G/.ipynb_checkpoints/Analysis notebook-checkpoint.ipynb
- SD_Figure_5/5G/Analysis notebook.ipynb
- SD_Figure_5/5F/
- SD_Figure_5/5F/Processed/
- SD_Figure_5/5F/Processed/MyoD1/
- SD_Figure_5/5F/Processed/MyoD1/RFP.tif
- SD_Figure_5/5F/Processed/MyoD1/Merge.jpg
- SD_Figure_5/5F/Processed/MyoD1/DAPI.jpg
- SD_Figure_5/5F/Processed/Ascl1 & MyoD1/
- SD_Figure_5/5F/Processed/Ascl1 & MyoD1/RFP.tif
- SD_Figure_5/5F/Processed/Ascl1 & MyoD1/GFP.tif
- SD_Figure_5/5F/Processed/Ascl1 & MyoD1/DAPI.tif
- SD_Figure_5/5F/Processed/Ascl1 & MyoD1/Merge.tif
- SD_Figure_5/5F/Processed/mutAscl1 & MyoD1/
- SD_Figure_5/5F/Processed/mutAscl1 & MyoD1/RFP.tif
- SD_Figure_5/5F/Processed/mutAscl1 & MyoD1/GFP.tif
- SD_Figure_5/5F/Processed/mutAscl1 & MyoD1/DAPI.tif
- SD_Figure_5/5F/Processed/mutAscl1 & MyoD1/Merge.tif
- SD_Figure_5/5F/Processed/Ascl1/
- SD_Figure_5/5F/Processed/Ascl1/GFP.tif
- SD_Figure_5/5F/Processed/Ascl1/DAPI.tif
- SD_Figure_5/5F/Processed/Ascl1/Merge.tif
- SD_Figure_5/5F/Processed/mutAscl1/
- SD_Figure_5/5F/Processed/mutAscl1/GFP.tif
- SD_Figure_5/5F/Processed/mutAscl1/DAPI.tif
- SD_Figure_5/5F/Processed/mutAscl1/Merge.tif
- SD_Figure_5/5F/Raw/
- SD_Figure_5/5F/Raw/MyoD1.tif
- SD_Figure_5/5F/Raw/mutAscl1.tif
- SD_Figure_5/5F/Raw/mutAscl1 & MyoD1.tif
- SD_Figure_5/5F/Raw/Ascl1 & MyoD1.tif
- SD_Figure_5/5F/Raw/Ascl1.tif
