# Supplementary material for: Probing cell identity hierarchies by fate titration and collision during direct reprogramming
Source: Mol Syst Biol. 2022 Sep 15;18(9):e11129. doi: 10.15252/msb.202211129 (PMC9476893; doi:10.15252/msb.202211129)
Supplement: Supplementary file 5 — Source Data for Figure 5 [file MSB-18-e11129-s004.zip › SD_Figure_5/5G/Data.csv]

Experiment	Condition	Medium	Day	DsRed/GFP	1 nucleus	> 1 nucleus	Percentage	Counter
R13	MyoD1	MEF	3	141	85	56	39.71631206	Bob
R13	Ascl1	MEF	3	239	231	8	3.347280335	Bob
R13	Ascl1 + MyoD1	MEF	3	161	148	13	8.074534161	Bob
R13	mutantAscl1	MEF	3	218	209	9	4.128440367	Bob
R13	mutantAscl1 + MyoD1	MEF	3	117	101	16	13.67521368	Bob
R13	MyoD1	MEF	3	282	154	128	45.39007092	Deeksha
R13	Ascl1	MEF	3	229	221	8	3.493449782	Deeksha
R13	Ascl1 + MyoD1	MEF	3	210	185	25	11.9047619	Deeksha
R13	mutantAscl1	MEF	3	182	174	8	4.395604396	Deeksha
R13	mutantAscl1 + MyoD1	MEF	3	129	123	6	4.651162791	Deeksha
R14	Ascl1	MEF	3	238	230	8	3.361344538	Bob
R14	MyoD1	MEF	3	229	204	25	10.91703057	Bob
R14	mutantAscl1	MEF	3	219	211	8	3.652968037	Bob
R14	Ascl1 + MyoD1	MEF	3	237	228	9	3.797468354	Bob
R14	mutantAscl1 + MyoD1	MEF	3	238	232	6	2.521008403	Bob
R14	Ascl1	MEF	3	215	207	8	3.720930233	Deeksha
R14	MyoD1	MEF	3	204	178	26	12.74509804	Deeksha
R14	mutantAscl1	MEF	3	199	183	16	8.040201005	Deeksha
R14	Ascl1 + MyoD1	MEF	3	269	252	17	6.319702602	Deeksha
R14	mutantAscl1 + MyoD1	MEF	3	205	196	9	4.390243902	Deeksha
R15	Ascl1	MEF	3	206	197	9	4.368932039	Bob
R15	MyoD1	MEF	3	320	216	104	32.5	Bob
R15	mutantAscl1	MEF	3	190	180	10	5.263157895	Bob
R15	Ascl1 + MyoD1	MEF	3	218	195	23	10.55045872	Bob
R15	mutantAscl1 + MyoD1	MEF	3	245	222	23	9.387755102	Bob
R15	Ascl1	MEF	3	212	206	6	2.830188679	Deeksha
R15	MyoD1	MEF	3	196	145	51	26.02040816	Deeksha
R15	mutantAscl1	MEF	3	190	179	11	5.789473684	Deeksha
R15	Ascl1 + MyoD1	MEF	3	213	189	24	11.26760563	Deeksha
R15	mutantAscl1 + MyoD1	MEF	3	201	176	25	12.43781095	Deeksha
R19	MyoD1	MEF	3	238	162	76	31.93277311	Deeksha
R19	mutantAscl1	MEF	3	176	173	3	1.704545455	Deeksha
R19	Ascl1 + MyoD1	MEF	3	229	198	31	13.5371179	Deeksha
R19	mutantAscl1 + MyoD1	MEF	3	259	216	43	16.6023166	Deeksha
R20	Ascl1	MEF	3	271	271	0	0	Deeksha
R20	MyoD1	MEF	3	580	349	231	39.8	Deeksha
R20	mutantAscl1	MEF	3	201	201	0	0	Deeksha
R20	Ascl1 + MyoD1	MEF	3	348	326	22	6.3	Deeksha
R20	mutantAscl1 + MyoD1	MEF	3	354	324	30	8.5	Deeksha
