# Supplementary material for: Probing cell identity hierarchies by fate titration and collision during direct reprogramming
Source: Mol Syst Biol. 2022 Sep 15;18(9):e11129. doi: 10.15252/msb.202211129 (PMC9476893; doi:10.15252/msb.202211129)
Supplement: Supplementary file 5 — Source Data for Figure 5 [file MSB-18-e11129-s004.zip › SD_Figure_5/5G/Analysis notebook.ipynb]

# %% [code]
import pandas as pd
import seaborn as sb
import numpy as np
import matplotlib.pyplot as plt
import scipy

# %% [code]
data = pd.read_csv('Data.csv',
                  sep= '\t')

# %% [code]
data[data['Counter'] == 'Deeksha']

# %% [code]
dataM3 = data[(data['Medium'] == "MEF") & (data['Day'] == 3) & (data['Counter'] == 'Deeksha') & (data['Experiment'] != 'R14')]

# %% [code]
g = sb.catplot(
    x = 'Percentage', 
    y = 'Condition', 
    data = dataM3, 
    hue = 'Day', 
    kind = 'violin', 
    order = ['Ascl1', 'mutantAscl1','MyoD1', 'Ascl1 + MyoD1', 'mutantAscl1 + MyoD1'], 
    palette = ['lightblue'],
    legend = False,
    orient = 'h',
    height = 4
    )
g.set_xticklabels(rotation = 0, ha = 'right')
g.set_axis_labels("Percentage of cells with >1 nucleus", '')
#plt.savefig('MEF3.pdf', bbox_inches = 'tight')

# %% [code]
ax = sb.boxplot(x="Percentage", y="Condition", data=dataM3, orient = 'h', order = ['Ascl1', 'mutantAscl1','MyoD1', 'Ascl1 + MyoD1', 'mutantAscl1 + MyoD1'], palette = ['lightblue'])
ax = sb.swarmplot(x="Percentage", y="Condition", data=dataM3,color="darkslategray", order = ['Ascl1', 'mutantAscl1','MyoD1', 'Ascl1 + MyoD1', 'mutantAscl1 + MyoD1'])
ax.set(xlabel = "Percentage of cells with >1 nucleus", ylabel = '', xlim = (0,50))
#plt.savefig('MEF3_boxplot.pdf', bbox_inches = 'tight')

# %% [code]
import scipy
MyoD1D3 = dataM3[(dataM3['Condition'] == "MyoD1")]['Percentage'].tolist()
Ascl1D3 = dataM3[(dataM3['Condition'] == "Ascl1")]['Percentage'].tolist()
mAscl1D3 = dataM3[(dataM3['Condition'] == "mutantAscl1")]['Percentage'].tolist()
Ascl1MyoD1D3 = dataM3[(dataM3['Condition'] == "Ascl1 + MyoD1")]['Percentage'].tolist()
mAscl1MyoD1D3 = dataM3[(dataM3['Condition'] == "mutantAscl1 + MyoD1")]['Percentage'].tolist()

# %% [code]
a = scipy.stats.mannwhitneyu(MyoD1D3, Ascl1D3)
b =scipy.stats.mannwhitneyu(MyoD1D3, mAscl1D3)
c =scipy.stats.mannwhitneyu(MyoD1D3, Ascl1MyoD1D3)
d =scipy.stats.mannwhitneyu(MyoD1D3, mAscl1MyoD1D3)
e =scipy.stats.mannwhitneyu(Ascl1D3, Ascl1MyoD1D3)
f =scipy.stats.mannwhitneyu(Ascl1D3, mAscl1MyoD1D3)
g =scipy.stats.mannwhitneyu(mAscl1D3, Ascl1MyoD1D3)
h = scipy.stats.mannwhitneyu(mAscl1D3, mAscl1MyoD1D3)

# %% [code]
pvals = [a[1], b[1], c[1], d[1], e[1], f[1], g[1], h[1]]

# %% [code]
import statsmodels.stats.multitest as smt
smt.multipletests(pvals, method='fdr_bh')
