# Supplementary material for: Probing cell identity hierarchies by fate titration and collision during direct reprogramming
Source: Mol Syst Biol. 2022 Sep 15;18(9):e11129. doi: 10.15252/msb.202211129 (PMC9476893; doi:10.15252/msb.202211129)
Supplement: Supplementary file 6 — Source Data for Expanded View [file MSB-18-e11129-s007.zip]

Archive with 34 entries (23 files):
- Figure EV3/
- Figure EV3/EV3H/
- Figure EV3/EV3H/.ipynb_checkpoints/
- Figure EV3/EV3H/.ipynb_checkpoints/Analysis notebook-checkpoint.ipynb
- Figure EV3/EV3H/Analysis notebook.html
- Figure EV3/EV3H/Analysis notebook.ipynb
- Figure EV3/EV3H/Data_ratio.csv
- Figure EV3/EV3H/Raw data.xlsx
- Figure EV3/EV3I/
- Figure EV3/EV3I/Processed/
- Figure EV3/EV3I/Processed/Ascl1 & MyoD1 - Desmin.tif
- Figure EV3/EV3I/Processed/Ascl1 & MyoD1 - GFP & RFP.tif
- Figure EV3/EV3I/Processed/mutantAscl1 & MyoD1 - Desmin.tif
- Figure EV3/EV3I/Processed/mutantAscl1 & MyoD1 - GFP & RFP.tif
- Figure EV3/EV3I/Processed/MyoD1 - Desmin.tif
- Figure EV3/EV3I/Processed/MyoD1 - RFP.tif
- Figure EV3/EV3I/Raw/
- Figure EV3/EV3I/Raw/Ascl1 & MyoD1.tif
- Figure EV3/EV3I/Raw/mutantAscl1 & MyoD1.tif
- Figure EV3/EV3I/Raw/MyoD1.tif
- Figure EV3/EV3J/
- Figure EV3/EV3J/.ipynb_checkpoints/
- Figure EV3/EV3J/.ipynb_checkpoints/Analysis notebook-checkpoint.ipynb
- Figure EV3/EV3J/Analysis notebook.html
- Figure EV3/EV3J/Analysis notebook.ipynb
- Figure EV3/EV3J/Data.csv
- Figure EV1/
- Figure EV1/EV1A/
- Figure EV1/EV1A/.ipynb_checkpoints/
- Figure EV1/EV1A/.ipynb_checkpoints/Analysis Notebook-checkpoint.ipynb
- Figure EV1/EV1A/Analysis notebook.html
- Figure EV1/EV1A/Analysis Notebook.ipynb
- Figure EV1/EV1A/Data.csv
- Figure EV1/EV1A/Raw data.xlsx
