# Supplementary material for: Probing cell identity hierarchies by fate titration and collision during direct reprogramming
Source: Mol Syst Biol. 2022 Sep 15;18(9):e11129. doi: 10.15252/msb.202211129 (PMC9476893; doi:10.15252/msb.202211129)
Supplement: Supplementary file 6 — Source Data for Expanded View [file MSB-18-e11129-s007.zip › Figure EV3/EV3H/Data_ratio.csv]

Target	Ratio	Factor	Experminent
Hes6	2.96	Ascl1	1
Dll1	3.65	Ascl1	1
Pvalb	11.90	Ascl1	1
Cbfa2t3	1.86	Ascl1	1
Hes6	2.22	Ascl1	2
Dll1	4.89	Ascl1	2
Pvalb	27.72	Ascl1	2
Cbfa2t3	1.31	Ascl1	2
Hes6	2.52	Ascl1	3
Dll1	5.57	Ascl1	3
Pvalb	2.27	Ascl1	3
Cbfa2t3	2.27	Ascl1	3
