# Supplementary material for: Probing cell identity hierarchies by fate titration and collision during direct reprogramming
Source: Mol Syst Biol. 2022 Sep 15;18(9):e11129. doi: 10.15252/msb.202211129 (PMC9476893; doi:10.15252/msb.202211129)
Supplement: Supplementary file 6 — Source Data for Expanded View [file MSB-18-e11129-s007.zip › Figure EV3/EV3H/Raw data.xlsx]

## Sheet: Results Exp 1
Block Type	384-Well Block
Calibration Background is expired	Yes
Calibration Background performed on	07-27-2021
Calibration Normalization FAM-ROX is expired	No
Calibration Normalization FAM-ROX performed on	07-27-2021
Calibration Normalization VIC-ROX is expired	No
Calibration Normalization VIC-ROX performed on	07-27-2021
Calibration Pure Dye FAM is expired	Yes
Calibration Pure Dye FAM performed on	07-27-2021
Calibration Pure Dye NED is expired	Yes
Calibration Pure Dye NED performed on	07-27-2021
Calibration Pure Dye ROX is expired	Yes
Calibration Pure Dye ROX performed on	07-27-2021
Calibration Pure Dye SYBR is expired	Yes
Calibration Pure Dye SYBR performed on	07-27-2021
Calibration Pure Dye TAMRA is expired	Yes
Calibration Pure Dye TAMRA performed on	07-27-2021
Calibration Pure Dye VIC is expired	Yes
Calibration Pure Dye VIC performed on	07-27-2021
Calibration ROI is expired	Yes
Calibration ROI performed on	07-27-2021
Calibration Uniformity is expired	Yes
Calibration Uniformity performed on	07-27-2021
Chemistry	SYBR_GREEN
Date Created	2021-12-22 14:24:31 PM CET
Experiment Barcode
Experiment Comment
Experiment File Name	D:\Users\BobSURNAME\MEF mutAscl1 test4.eds
Experiment Name	2021-12-22 142431
Experiment Run End Time	2021-12-22 16:21:35 PM CET
Experiment Type	Standard Curve
Instrument Name	278860086
Instrument Serial Number	278860086
Instrument Type	QuantStudio(TM) 6 Flex System
Passive Reference	ROX
Quantification Cycle Method	Ct
Signal Smoothing On	true
Stage/ Cycle where Analysis is performed	Stage 2, Step 2
User Name
Well	Well Position	Omit	Sample Name	Target Name	Task	Reporter	Quencher	CT	Ct Mean	Ct SD	Quantity	Quantity Mean	Quantity SD	Automatic Ct Threshold	Ct Threshold	Automatic Baseline	Baseline Start	Baseline End	Comments	Y-Intercept	R(superscript 2)	Tm1	Slope	Tm2	Efficiency	Tm3	EXPFAIL
1	A1	FALSE	Unt	Hes6	UNKNOWN	SYBR	None	27.6959	27.8831	0.186601				TRUE	0.161788	TRUE	1	40				85.2608					N
2	A2	FALSE	Unt	Hes6	UNKNOWN	SYBR	None	27.8844	27.8831	0.186601				TRUE	0.161788	TRUE	1	40				85.2608					N
3	A3	FALSE	Unt	Hes6	UNKNOWN	SYBR	None	28.0691	27.8831	0.186601				TRUE	0.161788	TRUE	1	40				85.2608					N
4	A4	FALSE	Unt	Dll1	UNKNOWN	SYBR	None	32.8411	32.4644	0.340629				TRUE	0.168881	TRUE	1	40				83.2903					N
5	A5	FALSE	Unt	Dll1	UNKNOWN	SYBR	None	32.3739	32.4644	0.340629				TRUE	0.168881	TRUE	1	40				83.2903					N
6	A6	FALSE	Unt	Dll1	UNKNOWN	SYBR	None	32.1781	32.4644	0.340629				TRUE	0.168881	TRUE	1	40				83.2903					N
7	A7	FALSE	Unt	Pvalb	UNKNOWN	SYBR	None	Undetermined						TRUE	0.212957	TRUE	1	40				71.5986					Y
8	A8	FALSE	Unt	Pvalb	UNKNOWN	SYBR	None	Undetermined						TRUE	0.212957	TRUE	1	40				73.0436					Y
9	A9	FALSE	Unt	Pvalb	UNKNOWN	SYBR	None	Undetermined						TRUE	0.212957	TRUE	1	40				76.1964					N
10	A10	FALSE	Unt	Cbfa2t3	UNKNOWN	SYBR	None	31.0033	31.0375	0.16169				TRUE	0.209574	TRUE	1	40				78.6924					N
11	A11	FALSE	Unt	Cbfa2t3	UNKNOWN	SYBR	None	31.2136	31.0375	0.16169				TRUE	0.209574	TRUE	1	40				78.6924					N
12	A12	FALSE	Unt	Cbfa2t3	UNKNOWN	SYBR	None	30.8957	31.0375	0.16169				TRUE	0.209574	TRUE	1	40				78.6924					N
13	A13	FALSE	Unt	GAPDH	UNKNOWN	SYBR	None	16.8864	16.9788	0.164959				TRUE	0.0825689	TRUE	1	40				80.6629					N
14	A14	FALSE	Unt	GAPDH	UNKNOWN	SYBR	None	16.8808	16.9788	0.164959				TRUE	0.0825689	TRUE	1	40				80.5316					N
15	A15	FALSE	Unt	GAPDH	UNKNOWN	SYBR	None	17.1693	16.9788	0.164959				TRUE	0.0825689	TRUE	1	40				80.5316					N
25	B1	FALSE	Ascl1	Hes6	UNKNOWN	SYBR	None	25.1935	25.3046	0.0966324				TRUE	0.161788	TRUE	1	40				85.3921					N
26	B2	FALSE	Ascl1	Hes6	UNKNOWN	SYBR	None	25.369	25.3046	0.0966324				TRUE	0.161788	TRUE	1	40				85.3921					N
27	B3	FALSE	Ascl1	Hes6	UNKNOWN	SYBR	None	25.3513	25.3046	0.0966324				TRUE	0.161788	TRUE	1	40				85.3921					N
28	B4	FALSE	Ascl1	Dll1	UNKNOWN	SYBR	None	28.931	28.791	0.12829				TRUE	0.168881	TRUE	1	40				83.4216					N
29	B5	FALSE	Ascl1	Dll1	UNKNOWN	SYBR	None	28.7628	28.791	0.12829				TRUE	0.168881	TRUE	1	40				83.4216					N
30	B6	FALSE	Ascl1	Dll1	UNKNOWN	SYBR	None	28.6791	28.791	0.12829				TRUE	0.168881	TRUE	1	40				83.4216					N
31	B7	FALSE	Ascl1	Pvalb	UNKNOWN	SYBR	None	27.3386	27.5371	0.172074				TRUE	0.212957	TRUE	1	40				79.7434					N
32	B8	FALSE	Ascl1	Pvalb	UNKNOWN	SYBR	None	27.6296	27.5371	0.172074				TRUE	0.212957	TRUE	1	40				79.7434					N
33	B9	FALSE	Ascl1	Pvalb	UNKNOWN	SYBR	None	27.6432	27.5371	0.172074				TRUE	0.212957	TRUE	1	40				79.7434					N
34	B10	FALSE	Ascl1	Cbfa2t3	UNKNOWN	SYBR	None	29.7336	29.7788	0.0736778				TRUE	0.209574	TRUE	1	40				78.6924					N
35	B11	FALSE	Ascl1	Cbfa2t3	UNKNOWN	SYBR	None	29.8638	29.7788	0.0736778				TRUE	0.209574	TRUE	1	40				78.6924					N
36	B12	FALSE	Ascl1	Cbfa2t3	UNKNOWN	SYBR	None	29.7389	29.7788	0.0736778				TRUE	0.209574	TRUE	1	40				78.6924					N
37	B13	FALSE	Ascl1	GAPDH	UNKNOWN	SYBR	None	16.0114	16.3556	0.324606				TRUE	0.0825689	TRUE	1	40				80.5316					N
38	B14	FALSE	Ascl1	GAPDH	UNKNOWN	SYBR	None	16.6562	16.3556	0.324606				TRUE	0.0825689	TRUE	1	40				80.5316					N
39	B15	FALSE	Ascl1	GAPDH	UNKNOWN	SYBR	None	16.3991	16.3556	0.324606				TRUE	0.0825689	TRUE	1	40				80.5316					N
49	C1	FALSE	mutAscl1	Hes6	UNKNOWN	SYBR	None	26.5876	26.9471	0.31191				TRUE	0.161788	TRUE	1	40				85.3921					N
50	C2	FALSE	mutAscl1	Hes6	UNKNOWN	SYBR	None	27.145	26.9471	0.31191				TRUE	0.161788	TRUE	1	40				85.2608					N
51	C3	FALSE	mutAscl1	Hes6	UNKNOWN	SYBR	None	27.1088	26.9471	0.31191				TRUE	0.161788	TRUE	1	40				85.3921					N
52	C4	FALSE	mutAscl1	Dll1	UNKNOWN	SYBR	None	30.8301	30.7383	0.0860483				TRUE	0.168881	TRUE	1	40				83.4216					N
53	C5	FALSE	mutAscl1	Dll1	UNKNOWN	SYBR	None	30.7253	30.7383	0.0860483				TRUE	0.168881	TRUE	1	40				83.4216					N
54	C6	FALSE	mutAscl1	Dll1	UNKNOWN	SYBR	None	30.6595	30.7383	0.0860483				TRUE	0.168881	TRUE	1	40				83.4216					N
55	C7	FALSE	mutAscl1	Pvalb	UNKNOWN	SYBR	None	31.6074	31.2193	0.425919				TRUE	0.212957	TRUE	1	40				79.4806					N
56	C8	FALSE	mutAscl1	Pvalb	UNKNOWN	SYBR	None	30.7636	31.2193	0.425919				TRUE	0.212957	TRUE	1	40				79.612					N
57	C9	FALSE	mutAscl1	Pvalb	UNKNOWN	SYBR	None	31.2868	31.2193	0.425919				TRUE	0.212957	TRUE	1	40				79.4806					N
58	C10	FALSE	mutAscl1	Cbfa2t3	UNKNOWN	SYBR	None	30.7844	30.7523	0.0278256				TRUE	0.209574	TRUE	1	40				78.6924					N
59	C11	FALSE	mutAscl1	Cbfa2t3	UNKNOWN	SYBR	None	30.7367	30.7523	0.0278256				TRUE	0.209574	TRUE	1	40				78.6924					N
60	C12	FALSE	mutAscl1	Cbfa2t3	UNKNOWN	SYBR	None	30.7357	30.7523	0.0278256				TRUE	0.209574	TRUE	1	40				78.6924					N
61	C13	FALSE	mutAscl1	GAPDH	UNKNOWN	SYBR	None	16.5514	16.4297	0.121288				TRUE	0.0825689	TRUE	1	40				80.5316					N
62	C14	FALSE	mutAscl1	GAPDH	UNKNOWN	SYBR	None	16.3088	16.4297	0.121288				TRUE	0.0825689	TRUE	1	40				80.5316					N
63	C15	FALSE	mutAscl1	GAPDH	UNKNOWN	SYBR	None	16.4289	16.4297	0.121288				TRUE	0.0825689	TRUE	1	40				80.5316					N

## Sheet: Analysis Exp 1
Sample Name	Target Name	CT	Ct Mean	ΔCt Unt	ΔCt Ascl1	ΔΔCt	Fold change	Mean fold change	SD		Sample Name	Target Name	CT	Ct Mean	ΔCt Unt	ΔCt Ascl1	ΔΔCt	Fold change	Mean fold change	SD		Sample Name	Target Name	CT	Ct Mean	ΔCt Unt	ΔCt Ascl1	ΔΔCt	Fold change	Mean fold change	SD		Sample Name	Target Name	CT	Ct Mean	ΔCt Unt	ΔCt Ascl1	ΔΔCt	Fold change	Mean fold change	SD
Unt	Hes6	27.6959	27.8831	10.7171	8.83789	-1.87922	3.67875	3.88722	0.332733		Unt	Dll1	32.8411	32.4644	15.8623	12.5754	-3.28687	9.75991	8.34428	1.26131		Unt	Pvalb	36	36	19.0212	10.983	-8.03819	262.867	230.183	28.323		Unt	Cbfa2t3	31.0033	31.0375	14.0245	13.378	-0.646495	1.56536	1.55588	0.10394
Unt	Hes6	27.8844		10.9056	9.01338	-1.89218	3.71197				Unt	Dll1	32.3739		15.3951	12.4072	-2.98785	7.93292				Unt	Pvalb	36		19.0212	11.2741	-7.74714	214.843				Unt	Cbfa2t3	31.2136		14.2348	13.5082	-0.726622	1.65476
Unt	Hes6	28.0691		11.0903	8.99574	-2.09456	4.27095				Unt	Dll1	32.1781		15.1993	12.3235	-2.87578	7.34				Unt	Pvalb	36		19.0212	11.2876	-7.73362	212.839				Unt	Cbfa2t3	30.8957		13.9169	13.3833	-0.533593	1.44753
Unt	GAPDH	16.8864	16.9788								Unt	GAPDH	16.8864	16.9788								Unt	GAPDH	16.8864	16.9788								Unt	GAPDH	16.8864	16.9788
Unt	GAPDH	16.8808									Unt	GAPDH	16.8808									Unt	GAPDH	16.8808									Unt	GAPDH	16.8808
Unt	GAPDH	17.1693									Unt	GAPDH	17.1693									Unt	GAPDH	17.1693									Unt	GAPDH	17.1693
Ascl1	Hes6	25.1935	25.3046								Ascl1	Dll1	28.931	28.791								Ascl1	Pvalb	27.3386	27.5371								Ascl1	Cbfa2t3	29.7336	29.7788
Ascl1	Hes6	25.369									Ascl1	Dll1	28.7628									Ascl1	Pvalb	27.6296									Ascl1	Cbfa2t3	29.8638
Ascl1	Hes6	25.3513									Ascl1	Dll1	28.6791									Ascl1	Pvalb	27.6432									Ascl1	Cbfa2t3	29.7389
Ascl1	GAPDH	16.0114	16.3556								Ascl1	GAPDH	16.0114	16.3556								Ascl1	GAPDH	16.0114	16.3556								Ascl1	GAPDH	16.0114	16.3556
Ascl1	GAPDH	16.6562									Ascl1	GAPDH	16.6562									Ascl1	GAPDH	16.6562									Ascl1	GAPDH	16.6562
Ascl1	GAPDH	16.3991									Ascl1	GAPDH	16.3991									Ascl1	GAPDH	16.3991									Ascl1	GAPDH	16.3991
Sample Name	Target Name	CT	Ct Mean	ΔCt Unt	ΔCt Ascl1	ΔΔCt	Fold change	Mean fold change	SD		Sample Name	Target Name	CT	Ct Mean	ΔCt Unt	ΔCt Ascl1	ΔΔCt	Fold change	Mean fold change	SD		Sample Name	Target Name	CT	Ct Mean	ΔCt Unt	ΔCt Ascl1	ΔΔCt	Fold change	Mean fold change	SD		Sample Name	Target Name	CT	Ct Mean	ΔCt Unt	ΔCt Ascl1	ΔΔCt	Fold change	Mean fold change	SD
Unt	Hes6	27.6959	27.8831	10.7171	10.1579	-0.559191	1.47344	1.31471	0.166775		Unt	Dll1	32.8411	32.4644	15.8623	14.4005	-1.46183	2.75458	2.28512	0.416902		Unt	Pvalb	36	36	19.0212	15.1777	-3.84349	14.3551	19.3485	5.83556		Unt	Cbfa2t3	31.0033	31.0375	14.0245	14.3547	0.330236	0.795406	0.836726	0.100392
Unt	Hes6	27.8844		10.9056	10.7154	-0.190192	1.14092				Unt	Dll1	32.3739		15.3951	14.2957	-1.09941	2.14266				Unt	Pvalb	36		19.0212	14.3339	-4.68726	25.7635				Unt	Cbfa2t3	31.2136		14.2348	14.307	0.072204	0.951184
Unt	Hes6	28.0691		11.0903	10.6791	-0.411187	1.32978				Unt	Dll1	32.1781		15.1993	14.2299	-0.969466	1.95812				Unt	Pvalb	36		19.0212	14.8571	-4.16405	17.9268				Unt	Cbfa2t3	30.8957		13.9169	14.3061	0.389133	0.763588
Unt	GAPDH	16.8864	16.9788								Unt	GAPDH	16.8864	16.9788								Unt	GAPDH	16.8864	16.9788								Unt	GAPDH	16.8864	16.9788
Unt	GAPDH	16.8808									Unt	GAPDH	16.8808									Unt	GAPDH	16.8808									Unt	GAPDH	16.8808
Unt	GAPDH	17.1693									Unt	GAPDH	17.1693									Unt	GAPDH	17.1693									Unt	GAPDH	17.1693
mutAscl1	Hes6	26.5876	26.9471								mutAscl1	Dll1	30.8301	30.7383								mutAscl1	Pvalb	31.6074	31.2193								mutAscl1	Cbfa2t3	30.7844	30.7523
mutAscl1	Hes6	27.145									mutAscl1	Dll1	30.7253									mutAscl1	Pvalb	30.7636									mutAscl1	Cbfa2t3	30.7367
mutAscl1	Hes6	27.1088									mutAscl1	Dll1	30.6595									mutAscl1	Pvalb	31.2868									mutAscl1	Cbfa2t3	30.7357
mutAscl1	GAPDH	16.5514	16.4297								mutAscl1	GAPDH	16.5514	16.4297								mutAscl1	GAPDH	16.5514	16.4297								mutAscl1	GAPDH	16.5514	16.4297
mutAscl1	GAPDH	16.3088									mutAscl1	GAPDH	16.3088									mutAscl1	GAPDH	16.3088									mutAscl1	GAPDH	16.3088
mutAscl1	GAPDH	16.4289									mutAscl1	GAPDH	16.4289									mutAscl1	GAPDH	16.4289									mutAscl1	GAPDH	16.4289

## Sheet: Results Exp2 & Exp3
Block Type	384-Well Block
Calibration Background is expired	Yes
Calibration Background performed on	01-24-2022
Calibration Normalization FAM-ROX is expired	Yes
Calibration Normalization FAM-ROX performed on	01-24-2022
Calibration Normalization VIC-ROX is expired	Yes
Calibration Normalization VIC-ROX performed on	01-24-2022
Calibration Pure Dye FAM is expired	Yes
Calibration Pure Dye FAM performed on	01-24-2022
Calibration Pure Dye JOE is expired	Yes
Calibration Pure Dye JOE performed on	01-24-2022
Calibration Pure Dye NED is expired	Yes
Calibration Pure Dye NED performed on	01-24-2022
Calibration Pure Dye ROX is expired	Yes
Calibration Pure Dye ROX performed on	01-24-2022
Calibration Pure Dye SYBR is expired	Yes
Calibration Pure Dye SYBR performed on	01-24-2022
Calibration Pure Dye TAMRA is expired	Yes
Calibration Pure Dye TAMRA performed on	01-24-2022
Calibration Pure Dye VIC is expired	Yes
Calibration Pure Dye VIC performed on	01-24-2022
Calibration ROI is expired	Yes
Calibration ROI performed on	01-24-2022
Calibration Uniformity is expired	Yes
Calibration Uniformity performed on	01-24-2022
Chemistry	SYBR_GREEN
Date Created	2022-07-25 12:29:18 PM CEST
Experiment Barcode
Experiment Comment
Experiment File Name	D:\Users\3SURNAME\MEF mutAscl1 replicates.eds
Experiment Name	2022-07-25 122918
Experiment Run End Time	2022-07-25 14:41:00 PM CEST
Experiment Type	Standard Curve
Instrument Name	278860086
Instrument Serial Number	278860086
Instrument Type	QuantStudio(TM) 6 Flex System
Passive Reference	ROX
Quantification Cycle Method	Ct
Signal Smoothing On	true
Stage/ Cycle where Analysis is performed	Stage 2, Step 2
User Name
Well	Well Position	Omit	Sample Name	Target Name	Task	Reporter	Quencher	CT	Ct Mean	Ct SD	Quantity	Quantity Mean	Quantity SD	Automatic Ct Threshold	Ct Threshold	Automatic Baseline	Baseline Start	Baseline End	Comments	Y-Intercept	R(superscript 2)	Tm1	Slope	Tm2	Efficiency	Tm3	HIGHSD	NOAMP	OUTLIERRG	EXPFAIL
1	A1	FALSE	Ascl1 2	Hes6	UNKNOWN	SYBR	None	27.3208	27.0592	0.227421				TRUE	0.157595	TRUE	1	40				85.1308					N	N	N	N
2	A2	FALSE	Ascl1 2	Hes6	UNKNOWN	SYBR	None	26.9476	27.0592	0.227421				TRUE	0.157595	TRUE	1	40				85.1308					N	N	N	N
3	A3	FALSE	Ascl1 2	Hes6	UNKNOWN	SYBR	None	26.9091	27.0592	0.227421				TRUE	0.157595	TRUE	1	40				85.1308					N	N	N	N
4	A4	FALSE	Ascl1 2	Dll1	UNKNOWN	SYBR	None	30.4703	30.5727	0.0983164				TRUE	0.141193	TRUE	1	40				83.161					N	N	N	N
5	A5	FALSE	Ascl1 2	Dll1	UNKNOWN	SYBR	None	30.6663	30.5727	0.0983164				TRUE	0.141193	TRUE	1	40				83.161					N	N	N	N
6	A6	FALSE	Ascl1 2	Dll1	UNKNOWN	SYBR	None	30.5815	30.5727	0.0983164				TRUE	0.141193	TRUE	1	40				83.161					N	N	N	N
7	A7	FALSE	Ascl1 2	Pvalb	UNKNOWN	SYBR	None	29.5097	29.4839	0.270704				TRUE	0.141062	TRUE	1	40				79.4842					N	N	N	N
8	A8	FALSE	Ascl1 2	Pvalb	UNKNOWN	SYBR	None	29.7408	29.4839	0.270704				TRUE	0.141062	TRUE	1	40				79.4842					N	N	N	N
9	A9	FALSE	Ascl1 2	Pvalb	UNKNOWN	SYBR	None	29.2012	29.4839	0.270704				TRUE	0.141062	TRUE	1	40				79.4842					N	N	N	N
10	A10	FALSE	Ascl1 2	Cbfa2t3	UNKNOWN	SYBR	None	30.1232	30.3254	0.289846				TRUE	0.069999	TRUE	1	40				78.4337					N	N	N	N
11	A11	FALSE	Ascl1 2	Cbfa2t3	UNKNOWN	SYBR	None	30.6575	30.3254	0.289846				TRUE	0.069999	TRUE	1	40				78.4337					N	N	N	N
12	A12	FALSE	Ascl1 2	Cbfa2t3	UNKNOWN	SYBR	None	30.1956	30.3254	0.289846				TRUE	0.069999	TRUE	1	40				78.3023					N	N	N	N
13	A13	FALSE	Ascl1 3	Hes6	UNKNOWN	SYBR	None	26.7068	26.474	0.20547				TRUE	0.157595	TRUE	1	40				85.2621					N	N	N	N
14	A14	FALSE	Ascl1 3	Hes6	UNKNOWN	SYBR	None	26.3971	26.474	0.20547				TRUE	0.157595	TRUE	1	40				85.1308					N	N	N	N
15	A15	FALSE	Ascl1 3	Hes6	UNKNOWN	SYBR	None	26.318	26.474	0.20547				TRUE	0.157595	TRUE	1	40				85.1308					N	N	N	N
16	A16	FALSE	Ascl1 3	Dll1	UNKNOWN	SYBR	None	30.979	31.1014	0.148458				TRUE	0.141193	TRUE	1	40				83.161					N	N	N	N
17	A17	FALSE	Ascl1 3	Dll1	UNKNOWN	SYBR	None	31.0586	31.1014	0.148458				TRUE	0.141193	TRUE	1	40				83.161					N	N	N	N
18	A18	FALSE	Ascl1 3	Dll1	UNKNOWN	SYBR	None	31.2666	31.1014	0.148458				TRUE	0.141193	TRUE	1	40				83.0297					N	N	N	N
19	A19	FALSE	Ascl1 3	Pvalb	UNKNOWN	SYBR	None	30.17	30.0973	0.267518				TRUE	0.141062	TRUE	1	40				79.2215					N	N	N	N
20	A20	FALSE	Ascl1 3	Pvalb	UNKNOWN	SYBR	None	29.801	30.0973	0.267518				TRUE	0.141062	TRUE	1	40				79.2215					N	N	N	N
21	A21	FALSE	Ascl1 3	Pvalb	UNKNOWN	SYBR	None	30.321	30.0973	0.267518				TRUE	0.141062	TRUE	1	40				79.0902					N	N	N	N
22	A22	FALSE	Ascl1 3	Cbfa2t3	UNKNOWN	SYBR	None	31.4081	31.3763	0.135248				TRUE	0.069999	TRUE	1	40				78.171					N	N	N	N
23	A23	FALSE	Ascl1 3	Cbfa2t3	UNKNOWN	SYBR	None	31.228	31.3763	0.135248				TRUE	0.069999	TRUE	1	40				78.171					N	N	N	N
24	A24	FALSE	Ascl1 3	Cbfa2t3	UNKNOWN	SYBR	None	31.4929	31.3763	0.135248				TRUE	0.069999	TRUE	1	40				78.0397					N	N	N	N
25	B1	FALSE	mAscl1 2	Hes6	UNKNOWN	SYBR	None	28.0892	28.0833	0.0532962				TRUE	0.157595	TRUE	1	40				85.1308					N	N	N	N
26	B2	FALSE	mAscl1 2	Hes6	UNKNOWN	SYBR	None	28.1333	28.0833	0.0532962				TRUE	0.157595	TRUE	1	40				85.1308					N	N	N	N
27	B3	FALSE	mAscl1 2	Hes6	UNKNOWN	SYBR	None	28.0272	28.0833	0.0532962				TRUE	0.157595	TRUE	1	40				85.1308					N	N	N	N
28	B4	FALSE	mAscl1 2	Dll1	UNKNOWN	SYBR	None	32.547	32.7837	0.244431				TRUE	0.141193	TRUE	1	40				83.161					N	N	N	N
29	B5	FALSE	mAscl1 2	Dll1	UNKNOWN	SYBR	None	33.0352	32.7837	0.244431				TRUE	0.141193	TRUE	1	40				83.161					N	N	N	N
30	B6	FALSE	mAscl1 2	Dll1	UNKNOWN	SYBR	None	32.7688	32.7837	0.244431				TRUE	0.141193	TRUE	1	40				83.161					N	N	N	N
31	B7	FALSE	mAscl1 2	Pvalb	UNKNOWN	SYBR	None	34.2287	34.152	0.074753				TRUE	0.141062	TRUE	1	40				79.2215					N	N	N	N
32	B8	FALSE	mAscl1 2	Pvalb	UNKNOWN	SYBR	None	34.1479	34.152	0.074753				TRUE	0.141062	TRUE	1	40				79.2215					N	N	N	N
33	B9	FALSE	mAscl1 2	Pvalb	UNKNOWN	SYBR	None	34.0793	34.152	0.074753				TRUE	0.141062	TRUE	1	40				79.2215					N	N	N	N
34	B10	FALSE	mAscl1 2	Cbfa2t3	UNKNOWN	SYBR	None	32.1685	32.3705	0.389021				TRUE	0.069999	TRUE	1	40				78.3023					N	N	N	N
35	B11	FALSE	mAscl1 2	Cbfa2t3	UNKNOWN	SYBR	None	32.8189	32.3705	0.389021				TRUE	0.069999	TRUE	1	40				78.3023					N	N	N	N
36	B12	FALSE	mAscl1 2	Cbfa2t3	UNKNOWN	SYBR	None	32.124	32.3705	0.389021				TRUE	0.069999	TRUE	1	40				78.3023					N	N	N	N
37	B13	FALSE	mAscl1 3	Hes6	UNKNOWN	SYBR	None	27.7572	27.6284	0.208381				TRUE	0.157595	TRUE	1	40				85.1308					N	N	N	N
38	B14	FALSE	mAscl1 3	Hes6	UNKNOWN	SYBR	None	27.388	27.6284	0.208381				TRUE	0.157595	TRUE	1	40				85.1308					N	N	N	N
39	B15	FALSE	mAscl1 3	Hes6	UNKNOWN	SYBR	None	27.74	27.6284	0.208381				TRUE	0.157595	TRUE	1	40				85.1308					N	N	N	N
40	B16	FALSE	mAscl1 3	Dll1	UNKNOWN	SYBR	None	32.7622	33.623	0.80806				TRUE	0.141193	TRUE	1	40				83.161					Y	N	N	N
41	B17	FALSE	mAscl1 3	Dll1	UNKNOWN	SYBR	None	33.7417	33.623	0.80806				TRUE	0.141193	TRUE	1	40				83.0297					Y	N	N	N
42	B18	FALSE	mAscl1 3	Dll1	UNKNOWN	SYBR	None	34.3652	33.623	0.80806				TRUE	0.141193	TRUE	1	40				83.0297					Y	N	N	N
43	B19	FALSE	mAscl1 3	Pvalb	UNKNOWN	SYBR	None	33.5916	34.145	0.838146				TRUE	0.141062	TRUE	1	40				79.0902					Y	N	N	N
44	B20	FALSE	mAscl1 3	Pvalb	UNKNOWN	SYBR	None	33.7341	34.145	0.838146				TRUE	0.141062	TRUE	1	40				79.0902					Y	N	N	N
45	B21	FALSE	mAscl1 3	Pvalb	UNKNOWN	SYBR	None	35.1093	34.145	0.838146				TRUE	0.141062	TRUE	1	40				78.9589					Y	N	N	N
46	B22	FALSE	mAscl1 3	Cbfa2t3	UNKNOWN	SYBR	None	31.9469	32.4329	0.425273				TRUE	0.069999	TRUE	1	40				78.171					N	N	N	N
47	B23	FALSE	mAscl1 3	Cbfa2t3	UNKNOWN	SYBR	None	32.6154	32.4329	0.425273				TRUE	0.069999	TRUE	1	40				78.171					N	N	N	N
48	B24	FALSE	mAscl1 3	Cbfa2t3	UNKNOWN	SYBR	None	32.7365	32.4329	0.425273				TRUE	0.069999	TRUE	1	40				78.171					N	N	N	N
49	C1	FALSE	Ascl1 2	Ascl1	UNKNOWN	SYBR	None	19.0814	19.2442	0.146193				TRUE	0.154735	TRUE	1	40				89.8582					N	N	N	N
50	C2	FALSE	Ascl1 2	Ascl1	UNKNOWN	SYBR	None	19.2868	19.2442	0.146193				TRUE	0.154735	TRUE	1	40				89.8582					N	N	N	N
51	C3	FALSE	Ascl1 2	Ascl1	UNKNOWN	SYBR	None	19.3644	19.2442	0.146193				TRUE	0.154735	TRUE	1	40				89.8582					N	N	N	N
52	C4	FALSE	Ascl1 2	GAPDH	UNKNOWN	SYBR	None	18.0691	18.1643	0.0915106				TRUE	0.182358	TRUE	1	40				86.1813					N	N	N	N
53	C5	FALSE	Ascl1 2	GAPDH	UNKNOWN	SYBR	None	18.2516	18.1643	0.0915106				TRUE	0.182358	TRUE	1	40				86.1813					N	N	N	N
54	C6	FALSE	Ascl1 2	GAPDH	UNKNOWN	SYBR	None	18.1721	18.1643	0.0915106				TRUE	0.182358	TRUE	1	40				86.1813					N	N	N	N
61	C13	FALSE	Ascl1 3	Ascl1	UNKNOWN	SYBR	None	18.9928	18.9803	0.164029				TRUE	0.154735	TRUE	1	40				89.8582					N	N	N	N
62	C14	FALSE	Ascl1 3	Ascl1	UNKNOWN	SYBR	None	18.8104	18.9803	0.164029				TRUE	0.154735	TRUE	1	40				89.7269					N	N	N	N
63	C15	FALSE	Ascl1 3	Ascl1	UNKNOWN	SYBR	None	19.1377	18.9803	0.164029				TRUE	0.154735	TRUE	1	40				89.7269					N	N	N	N
64	C16	FALSE	Ascl1 3	GAPDH	UNKNOWN	SYBR	None	18.4982	18.1513	0.371784				TRUE	0.182358	TRUE	1	40				86.05					N	N	N	N
65	C17	FALSE	Ascl1 3	GAPDH	UNKNOWN	SYBR	None	17.7588	18.1513	0.371784				TRUE	0.182358	TRUE	1	40				86.05					N	N	N	N
66	C18	FALSE	Ascl1 3	GAPDH	UNKNOWN	SYBR	None	18.197	18.1513	0.371784				TRUE	0.182358	TRUE	1	40				85.9187					N	N	N	N
73	D1	FALSE	mAscl1 2	Ascl1	UNKNOWN	SYBR	None	19.5134	19.1481	0.451754				TRUE	0.154735	TRUE	1	40				89.8582					N	N	N	N
74	D2	FALSE	mAscl1 2	Ascl1	UNKNOWN	SYBR	None	19.6752	19.1481	0.451754				TRUE	0.154735	TRUE	1	40				89.8582					N	N	N	N
75	D3	FALSE	mAscl1 2	Ascl1	UNKNOWN	SYBR	None	19.4596	19.1481	0.451754				TRUE	0.154735	TRUE	1	40				89.8582					N	N	N	N
76	D4	FALSE	mAscl1 2	GAPDH	UNKNOWN	SYBR	None	18.0891	18.0341	0.156776				TRUE	0.182358	TRUE	1	40				86.1813					N	N	N	N
77	D5	FALSE	mAscl1 2	GAPDH	UNKNOWN	SYBR	None	17.8966	18.0341	0.156776				TRUE	0.182358	TRUE	1	40				86.1813					N	N	N	N
78	D6	FALSE	mAscl1 2	GAPDH	UNKNOWN	SYBR	None	18.1802	18.0341	0.156776				TRUE	0.182358	TRUE	1	40				86.1813					N	N	N	N
85	D13	FALSE	mAscl1 3	Ascl1	UNKNOWN	SYBR	None	18.8854	19.1481	0.451754				TRUE	0.154735	TRUE	1	40				89.8582					N	N	N	N
86	D14	FALSE	mAscl1 3	Ascl1	UNKNOWN	SYBR	None	18.6813	19.1481	0.451754				TRUE	0.154735	TRUE	1	40				89.8582					N	N	N	N
87	D15	FALSE	mAscl1 3	Ascl1	UNKNOWN	SYBR	None	18.6737	19.1481	0.451754				TRUE	0.154735	TRUE	1	40				89.8582					N	N	N	N
88	D16	FALSE	mAscl1 3	GAPDH	UNKNOWN	SYBR	None	18.2154	18.0341	0.156776				TRUE	0.182358	TRUE	1	40				86.05					N	N	N	N
89	D17	FALSE	mAscl1 3	GAPDH	UNKNOWN	SYBR	None	17.8202	18.0341	0.156776				TRUE	0.182358	TRUE	1	40				86.05					N	N	N	N
90	D18	FALSE	mAscl1 3	GAPDH	UNKNOWN	SYBR	None	18.0032	18.0341	0.156776				TRUE	0.182358	TRUE	1	40				86.05					N	N	N	N
121	F1	FALSE	Unt	Hes6	UNKNOWN	SYBR	None	27.7611	27.8598	0.369871				TRUE	0.157595	TRUE	1	40				85.2621					N	N	N	N
122	F2	FALSE	Unt	Hes6	UNKNOWN	SYBR	None	27.5493	27.8598	0.369871				TRUE	0.157595	TRUE	1	40				85.2621					N	N	N	N
123	F3	FALSE	Unt	Hes6	UNKNOWN	SYBR	None	28.269	27.8598	0.369871				TRUE	0.157595	TRUE	1	40				85.2621					N	N	N	N
145	G1	FALSE	Unt	Dll1	UNKNOWN	SYBR	None	31.0306	30.8386	0.335221				TRUE	0.141193	TRUE	1	40				83.2924					N	N	N	N
146	G2	FALSE	Unt	Dll1	UNKNOWN	SYBR	None	30.4515	30.8386	0.335221				TRUE	0.141193	TRUE	1	40				83.2924					N	N	Y	N
147	G3	FALSE	Unt	Dll1	UNKNOWN	SYBR	None	31.0337	30.8386	0.335221				TRUE	0.141193	TRUE	1	40				83.2924					N	N	N	N
169	H1	FALSE	Unt	Pvalb	UNKNOWN	SYBR	None	Undetermined						TRUE	0.141062	TRUE	1	40				61.4939					N	N	N	Y
170	H2	FALSE	Unt	Pvalb	UNKNOWN	SYBR	None	Undetermined						TRUE	0.141062	TRUE	1	40				61.3625					N	N	N	Y
171	H3	FALSE	Unt	Pvalb	UNKNOWN	SYBR	None	Undetermined						TRUE	0.141062	TRUE	1	40				61.3625					N	N	N	Y
193	I1	FALSE	Unt	Cbfa2t3	UNKNOWN	SYBR	None	31.8794	31.9245	0.355248				TRUE	0.069999	TRUE	1	40				78.4337					N	N	N	N
194	I2	FALSE	Unt	Cbfa2t3	UNKNOWN	SYBR	None	32.3001	31.9245	0.355248				TRUE	0.069999	TRUE	1	40				78.4337					N	N	N	N
195	I3	FALSE	Unt	Cbfa2t3	UNKNOWN	SYBR	None	31.5939	31.9245	0.355248				TRUE	0.069999	TRUE	1	40				78.4337					N	N	N	N
217	J1	FALSE	Unt	Ascl1	UNKNOWN	SYBR	None	Undetermined						TRUE	0.154735	TRUE	1	40				62.6757					N	N	N	Y
218	J2	FALSE	Unt	Ascl1	UNKNOWN	SYBR	None	Undetermined						TRUE	0.154735	TRUE	1	40				61.4939					N	N	N	N
219	J3	FALSE	Unt	Ascl1	UNKNOWN	SYBR	None	Undetermined						TRUE	0.154735	TRUE	1	40				61.3625					N	N	N	Y
241	K1	FALSE	Unt	GAPDH	UNKNOWN	SYBR	None	18.7826	18.7436	0.203025				TRUE	0.182358	TRUE	1	40				86.1813					N	N	N	N
242	K2	FALSE	Unt	GAPDH	UNKNOWN	SYBR	None	18.5239	18.7436	0.203025				TRUE	0.182358	TRUE	1	40				86.1813					N	N	N	N
243	K3	FALSE	Unt	GAPDH	UNKNOWN	SYBR	None	18.9243	18.7436	0.203025				TRUE	0.182358	TRUE	1	40				86.1813					N	N	N	N
262	K22	FALSE	Water	Ascl1	UNKNOWN	SYBR	None	Undetermined						TRUE	0.154735	TRUE	1	40				61.0999					N	N	N	N
263	K23	FALSE	Water	Ascl1	UNKNOWN	SYBR	None	Undetermined						TRUE	0.154735	TRUE	1	40				62.2818					N	Y	N	N
264	K24	FALSE	Water	Ascl1	UNKNOWN	SYBR	None	Undetermined						TRUE	0.154735	TRUE	1	40				63.0697					N	N	N	Y
286	L22	FALSE	Water	Hes6	UNKNOWN	SYBR	None	Undetermined						TRUE	0.157595	TRUE	1	40				61.2312					N	N	N	Y
287	L23	FALSE	Water	Hes6	UNKNOWN	SYBR	None	Undetermined						TRUE	0.157595	TRUE	1	40				61.3625					N	N	N	Y
288	L24	FALSE	Water	Hes6	UNKNOWN	SYBR	None	Undetermined						TRUE	0.157595	TRUE	1	40				61.3625					N	N	N	N
310	M22	FALSE	Water	Dll1	UNKNOWN	SYBR	None	Undetermined						TRUE	0.141193	TRUE	1	40				61.3625					N	Y	N	Y
311	M23	FALSE	Water	Dll1	UNKNOWN	SYBR	None	Undetermined						TRUE	0.141193	TRUE	1	40				60.706					N	N	N	N
312	M24	FALSE	Water	Dll1	UNKNOWN	SYBR	None	Undetermined						TRUE	0.141193	TRUE	1	40				66.7465					N	N	N	N
313	N1	FALSE	-rt Unt	Hes6	UNKNOWN	SYBR	None	Undetermined	34.2696					TRUE	0.157595	TRUE	1	40				63.8576					N	N	N	Y
325	N13	FALSE	-rt Unt	Hes6	UNKNOWN	SYBR	None	34.2696	34.2696					TRUE	0.157595	TRUE	1	40				90.1208					N	N	N	N
334	N22	FALSE	Water	Pvalb	UNKNOWN	SYBR	None	Undetermined						TRUE	0.141062	TRUE	1	40				63.9889					N	N	N	N
335	N23	FALSE	Water	Pvalb	UNKNOWN	SYBR	None	Undetermined						TRUE	0.141062	TRUE	1	40				61.4939					N	N	N	Y
336	N24	FALSE	Water	Pvalb	UNKNOWN	SYBR	None	Undetermined						TRUE	0.141062	TRUE	1	40				63.8576					N	N	N	N
337	O1	FALSE	-rt Ascl1 2	Hes6	UNKNOWN	SYBR	None	Undetermined						TRUE	0.157595	TRUE	1	40				66.7465					N	N	N	N
349	O13	FALSE	-rt Ascl1 3	Hes6	UNKNOWN	SYBR	None	34.1134	34.1134					TRUE	0.157595	TRUE	1	40				90.1208					N	N	N	N
358	O22	FALSE	Water	Cbfa2t3	UNKNOWN	SYBR	None	38.4921	38.4921					TRUE	0.069999	TRUE	1	40				61.0999					N	N	N	N
359	O23	FALSE	Water	Cbfa2t3	UNKNOWN	SYBR	None	Undetermined	38.4921					TRUE	0.069999	TRUE	1	40				61.8878					N	N	N	Y
360	O24	FALSE	Water	Cbfa2t3	UNKNOWN	SYBR	None	Undetermined	38.4921					TRUE	0.069999	TRUE	1	40				61.0999					N	N	N	N
361	P1	FALSE	-rt mAscl1 2	Hes6	UNKNOWN	SYBR	None	34.754	34.754					TRUE	0.157595	TRUE	1	40				90.1208					N	N	N	N
373	P13	FALSE	-rt mAscl1 3	Hes6	UNKNOWN	SYBR	None	Undetermined						TRUE	0.157595	TRUE	1	40				64.5141					N	N	N	Y
382	P22	FALSE	Water	GAPDH	UNKNOWN	SYBR	None	Undetermined						TRUE	0.182358	TRUE	1	40				62.6757					N	N	N	Y
383	P23	FALSE	Water	GAPDH	UNKNOWN	SYBR	None	Undetermined						TRUE	0.182358	TRUE	1	40				62.4131					N	N	N	N
384	P24	FALSE	Water	GAPDH	UNKNOWN	SYBR	None	Undetermined						TRUE	0.182358	TRUE	1	40				63.3323					N	N	N	N

## Sheet: Analysis Exp 2
Sample Name	Target Name	CT	Ct Mean	ΔCt Unt	ΔCt Ascl1	ΔΔCt	Fold change	Mean fold change	SD		Sample Name	Target Name	CT	Ct Mean	ΔCt Unt	ΔCt Ascl1	ΔΔCt	Fold change	Mean fold change	SD		Sample Name	Target Name	CT	Ct Mean	ΔCt Unt	ΔCt Ascl1	ΔΔCt	Fold change	Mean fold change	SD		Sample Name	Target Name	CT	Ct Mean	ΔCt Unt	ΔCt Ascl1	ΔΔCt	Fold change	Mean fold change	SD
Unt	Hes6	27.7611	27.8598	9.01747	9.15656	0.139088	0.908093	1.21383	0.439733		Unt	Dll1	31.0306	30.8386	12.287	12.306	0.0189972	0.986918	0.826435	0.21918		Unt	Pvalb	36	36	17.2564	11.3454	-5.91101	60.1714	61.9851	11.731		Unt	Cbfa2t3	31.8794	31.9245	13.1358	11.9589	-1.1769	2.26091	2.03831	0.252294
Unt	Hes6	27.5493		8.80566	8.7833	-0.0223656	1.01562				Unt	Dll1	30.4515		11.7079	12.502	0.794077	0.576712				Unt	Pvalb	36		17.2564	11.5765	-5.67994	51.2665				Unt	Cbfa2t3	32.3001		13.5565	12.4932	-1.06334	2.08976
Unt	Hes6	28.269		9.52538	8.74483	-0.780548	1.71778				Unt	Dll1	31.0337		12.2901	12.4172	0.127094	0.915674				Unt	Pvalb	36		17.2564	11.0369	-6.2195	74.5173				Unt	Cbfa2t3	31.5939		12.8503	12.0313	-0.819059	1.76426
Unt	GAPDH	18.7826	18.7436								Unt	GAPDH	18.7826	18.7436								Unt	GAPDH	18.7826	18.7436								Unt	GAPDH	18.7826	18.7436
Unt	GAPDH	18.5239									Unt	GAPDH	18.5239									Unt	GAPDH	18.5239									Unt	GAPDH	18.5239
Unt	GAPDH	18.9243									Unt	GAPDH	18.9243									Unt	GAPDH	18.9243									Unt	GAPDH	18.9243
Ascl1	Hes6	27.3208	27.0592								Ascl1	Dll1	30.4703	30.5727								Ascl1	Pvalb	29.5097	29.4839								Ascl1	Cbfa2t3	30.1232	30.3254
Ascl1	Hes6	26.9476									Ascl1	Dll1	30.6663									Ascl1	Pvalb	29.7408									Ascl1	Cbfa2t3	30.6575
Ascl1	Hes6	26.9091									Ascl1	Dll1	30.5815									Ascl1	Pvalb	29.2012									Ascl1	Cbfa2t3	30.1956
Ascl1	GAPDH	18.0691	18.1643								Ascl1	GAPDH	18.0691	18.1643								Ascl1	GAPDH	18.0691	18.1643								Ascl1	GAPDH	18.0691	18.1643
Ascl1	GAPDH	18.2516									Ascl1	GAPDH	18.2516									Ascl1	GAPDH	18.2516									Ascl1	GAPDH	18.2516
Ascl1	GAPDH	18.1721									Ascl1	GAPDH	18.1721									Ascl1	GAPDH	18.1721									Ascl1	GAPDH	18.1721
Sample Name	Target Name	CT	Ct Mean	ΔCt Unt	ΔCt Ascl1	ΔΔCt	Fold change	Mean fold change	SD		Sample Name	Target Name	CT	Ct Mean	ΔCt Unt	ΔCt Ascl1	ΔΔCt	Fold change	Mean fold change	SD		Sample Name	Target Name	CT	Ct Mean	ΔCt Unt	ΔCt Ascl1	ΔΔCt	Fold change	Mean fold change	SD		Sample Name	Target Name	CT	Ct Mean	ΔCt Unt	ΔCt Ascl1	ΔΔCt	Fold change	Mean fold change	SD
Unt	Hes6	27.7611	27.8598	9.01747	10.034	1.01648	0.494321	0.547368	0.166375		Unt	Dll1	31.0306	30.8386	12.287	14.4917	2.20474	0.216924	0.168956	0.0586825		Unt	Pvalb	36	36	17.2564	16.1734	-1.08304	2.1185	2.23617	0.115585		Unt	Cbfa2t3	31.8794	31.9245	13.1358	14.1132	0.977395	0.507896	0.456939	0.0441622
Unt	Hes6	27.5493		8.80566	10.078	1.27235	0.413986				Unt	Dll1	30.4515		11.7079	14.9799	3.27196	0.103524				Unt	Pvalb	36		17.2564	16.0926	-1.16379	2.24045				Unt	Cbfa2t3	32.3001		13.5565	14.7636	1.2071	0.433138
Unt	Hes6	28.269		9.52538	9.97193	0.446544	0.733799				Unt	Dll1	31.0337		12.2901	14.7135	2.42337	0.186421				Unt	Pvalb	36		17.2564	16.024	-1.23239	2.34955				Unt	Cbfa2t3	31.5939		12.8503	14.0687	1.21832	0.429782
Unt	GAPDH	18.7826	18.7436								Unt	GAPDH	18.7826	18.7436								Unt	GAPDH	18.7826	18.7436								Unt	GAPDH	18.7826	18.7436
Unt	GAPDH	18.5239									Unt	GAPDH	18.5239									Unt	GAPDH	18.5239									Unt	GAPDH	18.5239
Unt	GAPDH	18.9243									Unt	GAPDH	18.9243									Unt	GAPDH	18.9243									Unt	GAPDH	18.9243
mutAscl1	Hes6	28.0892	28.0833								mutAscl1	Dll1	32.547	32.7837								mutAscl1	Pvalb	34.2287	34.152								mutAscl1	Cbfa2t3	32.1685	32.3705
mutAscl1	Hes6	28.1333									mutAscl1	Dll1	33.0352									mutAscl1	Pvalb	34.1479									mutAscl1	Cbfa2t3	32.8189
mutAscl1	Hes6	28.0272									mutAscl1	Dll1	32.7688									mutAscl1	Pvalb	34.0793									mutAscl1	Cbfa2t3	32.124
mutAscl1	GAPDH	18.0891	18.0553								mutAscl1	GAPDH	18.0891	18.0553								mutAscl1	GAPDH	18.0891	18.0553								mutAscl1	GAPDH	18.0891	18.0553
mutAscl1	GAPDH	17.8966									mutAscl1	GAPDH	17.8966									mutAscl1	GAPDH	17.8966									mutAscl1	GAPDH	17.8966
mutAscl1	GAPDH	18.1802									mutAscl1	GAPDH	18.1802									mutAscl1	GAPDH	18.1802									mutAscl1	GAPDH	18.1802

## Sheet: Analysis Exp 3
Sample Name	Target Name	CT	Ct Mean	ΔCt Unt	ΔCt Ascl1	ΔΔCt	Fold change	Mean fold change	SD		Sample Name	Target Name	CT	Ct Mean	ΔCt Unt	ΔCt Ascl1	ΔΔCt	Fold change	Mean fold change	SD		Sample Name	Target Name	CT	Ct Mean	ΔCt Unt	ΔCt Ascl1	ΔΔCt	Fold change	Mean fold change	SD		Sample Name	Target Name	CT	Ct Mean	ΔCt Unt	ΔCt Ascl1	ΔΔCt	Fold change	Mean fold change	SD
Unt	Hes6	27.7611	27.8598	9.01747	8.55546	-0.462015	1.37746	1.80539	0.65924		Unt	Dll1	31.0306	30.8386	12.287	12.8277	0.540764	0.687407	0.562435	0.125981		Unt	Pvalb	36	36	17.2564	12.0187	-5.23774	37.7327	40.148	7.66477		Unt	Cbfa2t3	31.8794	31.9245	13.1358	13.2568	0.12094	0.919588	1.00853	0.35015
Unt	Hes6	27.5493		8.80566	8.2458	-0.559867	1.47413				Unt	Dll1	30.4515		11.7079	12.9073	1.19936	0.435469				Unt	Pvalb	36		17.2564	11.6497	-5.60672	48.7295				Unt	Cbfa2t3	32.3001		13.5565	13.0767	-0.479818	1.39457
Unt	Hes6	28.269		9.52538	8.16667	-1.35871	2.56456				Unt	Dll1	31.0337		12.2901	13.1152	0.825131	0.564431				Unt	Pvalb	36		17.2564	12.1697	-5.08669	33.9818				Unt	Cbfa2t3	31.5939		12.8503	13.3416	0.491225	0.711421
Unt	GAPDH	18.7826	18.7436								Unt	GAPDH	18.7826	18.7436								Unt	GAPDH	18.7826	18.7436								Unt	GAPDH	18.7826	18.7436
Unt	GAPDH	18.5239									Unt	GAPDH	18.5239									Unt	GAPDH	18.5239									Unt	GAPDH	18.5239
Unt	GAPDH	18.9243									Unt	GAPDH	18.9243									Unt	GAPDH	18.9243									Unt	GAPDH	18.9243
Ascl1	Hes6	26.7068	26.474								Ascl1	Dll1	30.979	31.1014								Ascl1	Pvalb	30.17	30.0973								Ascl1	Cbfa2t3	31.4081	31.3763
Ascl1	Hes6	26.3971									Ascl1	Dll1	31.0586									Ascl1	Pvalb	29.801									Ascl1	Cbfa2t3	31.228
Ascl1	Hes6	26.318									Ascl1	Dll1	31.2666									Ascl1	Pvalb	30.321									Ascl1	Cbfa2t3	31.4929
Ascl1	GAPDH	18.4982	18.1513								Ascl1	GAPDH	18.4982	18.1513								Ascl1	GAPDH	18.4982	18.1513								Ascl1	GAPDH	18.4982	18.1513
Ascl1	GAPDH	17.7588									Ascl1	GAPDH	17.7588									Ascl1	GAPDH	17.7588									Ascl1	GAPDH	17.7588
Ascl1	GAPDH	18.197									Ascl1	GAPDH	18.197									Ascl1	GAPDH	18.197									Ascl1	GAPDH	18.197
Sample Name	Target Name	CT	Ct Mean	ΔCt Unt	ΔCt Ascl1	ΔΔCt	Fold change	Mean fold change	SD		Sample Name	Target Name	CT	Ct Mean	ΔCt Unt	ΔCt Ascl1	ΔΔCt	Fold change	Mean fold change	SD		Sample Name	Target Name	CT	Ct Mean	ΔCt Unt	ΔCt Ascl1	ΔΔCt	Fold change	Mean fold change	SD		Sample Name	Target Name	CT	Ct Mean	ΔCt Unt	ΔCt Ascl1	ΔΔCt	Fold change	Mean fold change	SD
Unt	Hes6	27.7611	27.8598	9.01747	9.74431	0.72684	0.604226	0.715865	0.137527		Unt	Dll1	31.0306	30.8386	12.287	14.7493	2.46229	0.181458	0.100976	0.0697053		Unt	Pvalb	36	36	17.2564	15.5787	-1.67772	3.19922	2.40494	1.12524		Unt	Cbfa2t3	31.8794	31.9245	13.1358	13.934	0.798164	0.575081	0.444116	0.155022
Unt	Hes6	27.5493		8.80566	9.3751	0.56944	0.673878				Unt	Dll1	30.4515		11.7079	15.7288	4.02083	0.0616041				Unt	Pvalb	36		17.2564	15.7212	-1.53521	2.8983				Unt	Cbfa2t3	32.3001		13.5565	14.6025	1.04599	0.484312
Unt	Hes6	28.269		9.52538	9.72714	0.201755	0.869492				Unt	Dll1	31.0337		12.2901	16.3523	4.06214	0.0598651				Unt	Pvalb	36		17.2564	17.0964	-0.16001	1.11729				Unt	Cbfa2t3	31.5939		12.8503	14.7236	1.87327	0.272955
Unt	GAPDH	18.7826	18.7436								Unt	GAPDH	18.7826	18.7436								Unt	GAPDH	18.7826	18.7436								Unt	GAPDH	18.7826	18.7436
Unt	GAPDH	18.5239									Unt	GAPDH	18.5239									Unt	GAPDH	18.5239									Unt	GAPDH	18.5239
Unt	GAPDH	18.9243									Unt	GAPDH	18.9243									Unt	GAPDH	18.9243									Unt	GAPDH	18.9243
mutAscl1	Hes6	27.7572	27.6284								mutAscl1	Dll1	32.7622	33.623								mutAscl1	Pvalb	33.5916	34.145								mutAscl1	Cbfa2t3	31.9469	32.4329
mutAscl1	Hes6	27.388									mutAscl1	Dll1	33.7417									mutAscl1	Pvalb	33.7341									mutAscl1	Cbfa2t3	32.6154
mutAscl1	Hes6	27.74									mutAscl1	Dll1	34.3652									mutAscl1	Pvalb	35.1093									mutAscl1	Cbfa2t3	32.7365
mutAscl1	GAPDH	18.2154	18.0129								mutAscl1	GAPDH	18.2154	18.0129								mutAscl1	GAPDH	18.2154	18.0129								mutAscl1	GAPDH	18.2154	18.0129
mutAscl1	GAPDH	17.8202									mutAscl1	GAPDH	17.8202									mutAscl1	GAPDH	17.8202									mutAscl1	GAPDH	17.8202
mutAscl1	GAPDH	18.0032									mutAscl1	GAPDH	18.0032									mutAscl1	GAPDH	18.0032									mutAscl1	GAPDH	18.0032
