# Supplementary material for: Probing cell identity hierarchies by fate titration and collision during direct reprogramming
Source: Mol Syst Biol. 2022 Sep 15;18(9):e11129. doi: 10.15252/msb.202211129 (PMC9476893; doi:10.15252/msb.202211129)
Supplement: Supplementary file 6 — Source Data for Expanded View [file MSB-18-e11129-s007.zip › Figure EV3/EV3J/Analysis notebook.ipynb]

# %% [code]
import pandas as pd
import seaborn as sb
import numpy as np
import matplotlib.pyplot as plt

# %% [code]
data = pd.read_csv('Data.csv')

# %% [code]
data

# %% [code]
data['Day'] = data['Day'].astype('object')
data.info()

# %% [code]
dataM3 = data[(data['Medium'] == "MEF") & (data['Day'] == 3)]

# %% [code]
dataM3

# %% [code]
g = sb.catplot(
    x = 'Normalized mean', 
    y = 'Label', 
    data = dataM3, 
    hue = 'Experiment', 
    order = ['MyoD1', 'Ascl1 + MyoD1', 'mutantAscl1 + MyoD1'], 
    palette = 'tab10',
    legend = False,
    orient = 'h',
    height = 4
    )
g.set_xticklabels(rotation = 0)
g.set_axis_labels("Mean Desmin intensity (a.u.)", '')
plt.savefig('MEF3.svg', bbox_inches = 'tight')

# %% [code]
ax = sb.boxplot(x="Normalized mean", y="Label", data=dataM3, orient = 'h', order = ['MyoD1', 'Ascl1 + MyoD1', 'mutantAscl1 + MyoD1'], palette = ['steelblue'])
ax = sb.swarmplot(x="Normalized mean", y="Label", data=dataM3, hue = 'Experiment',color=".25", order = ['MyoD1', 'Ascl1 + MyoD1', 'mutantAscl1 + MyoD1'], palette = 'tab10')
ax.set(xlabel = "Mean Desmin intensity (a.u.)", ylabel = '', xlim = (0,1))
plt.legend(loc='upper left')
plt.savefig('MEF3_boxplot.svg', bbox_inches = 'tight')

# %% [code]
MyoD1D3 = dataM3[(dataM3['Label'] == "MyoD1")]['Normalized mean'].tolist()
Ascl1MyoD1D3 = dataM3[(dataM3['Label'] == "Ascl1 + MyoD1")]['Normalized mean'].tolist()
mAscl1MyoD1D3 = dataM3[(dataM3['Label'] == "mutantAscl1 + MyoD1")]['Normalized mean'].tolist()

# %% [code]
import scipy
a =scipy.stats.mannwhitneyu(MyoD1D3, Ascl1MyoD1D3)
b =scipy.stats.mannwhitneyu(MyoD1D3, mAscl1MyoD1D3)
c =scipy.stats.mannwhitneyu(Ascl1MyoD1D3, mAscl1MyoD1D3)
pvals = [a[1], b[1], c[1]]

# %% [code]
import statsmodels.stats.multitest as smt
smt.multipletests(pvals, method='fdr_bh')
