# Supplementary material for: Probing cell identity hierarchies by fate titration and collision during direct reprogramming
Source: Mol Syst Biol. 2022 Sep 15;18(9):e11129. doi: 10.15252/msb.202211129 (PMC9476893; doi:10.15252/msb.202211129)
Supplement: Supplementary file 6 — Source Data for Expanded View [file MSB-18-e11129-s007.zip › Figure EV3/EV3J/Data.csv]

Label	Day	Medium	Experiment	Area	Mean	Background	Corrected mean	Normalized mean	Mode	Min	Max	Median
mutantAscl1 + MyoD1	3	MEF	R13	118960.719	173.317	104.0908	69.2262	0.608882806	149	123	922	163
Ascl1 + MyoD1	3	MEF	R13	32816.605	242.505	161.2538	81.2512	0.714649348	222	184	481	234
Ascl1	3	MEF	R13	17450.2	135.146	80.4692	54.6768	0.480912767	115	86	1019	128
miRNA9_124 + MyoD1	3	MEF	R13	132360.728	249.252	140.7198	108.5322	0.954600867	207	160	4095	228
mutant Ascl1	3	MEF	R13	9873.912	198.127	96.4378	101.6892	0.894412888	179	117	486	189
MyoD1	3	MEF	R13	209897.138	214.323	100.6292	113.6938	1	172	104	4095	199
MyoD1	3	MEF	R15	194458.408	158.999	75.488	83.511	1		90	4095
Ascl1 + MyoD1	3	MEF	R15	124191.167	104.577	76.2714	28.3056	0.33894457		69	2561
mutantAscl1 + MyoD1	3	MEF	R15	126948.944	117.42	76.005	41.415	0.495922693		75	4095
MyoD1	3	MEF	R14	184803.567	123.71	76.6906	47.0194	1		74	4095
Ascl1 + MyoD1	3	MEF	R14	104036.647	114.799	75.7364	39.0626	0.830776233		72	4095
mutantAscl1 + MyoD1	3	MEF	R14	87648.26	112.732	75.18	37.552	0.798649068		74	2624
