# Supplementary material for: Probing cell identity hierarchies by fate titration and collision during direct reprogramming
Source: Mol Syst Biol. 2022 Sep 15;18(9):e11129. doi: 10.15252/msb.202211129 (PMC9476893; doi:10.15252/msb.202211129)
Supplement: Supplementary file 6 — Source Data for Expanded View [file MSB-18-e11129-s007.zip › Figure EV1/EV1A/Analysis Notebook.ipynb]

# %% [code]
import pandas as pd
import matplotlib.pyplot as plt
import seaborn as sb

# %% [code]
data = pd.read_csv('Data.csv', sep = ',')

# %% [code]
data

# %% [code]
ax = sb.barplot(x="Target", y="Fold change", data=data, order = ['Ascl1', 'MyoD1', 'FoxA2', 'Sox2', 'Oct4', 'Hnf1a'])
ax = sb.stripplot(x="Target", y="Fold change", data=data, order = ['Ascl1', 'MyoD1', 'FoxA2', 'Sox2', 'Oct4', 'Hnf1a'], color=".3")

# %% [code]
