# Supplementary material for: Probing cell identity hierarchies by fate titration and collision during direct reprogramming
Source: Mol Syst Biol. 2022 Sep 15;18(9):e11129. doi: 10.15252/msb.202211129 (PMC9476893; doi:10.15252/msb.202211129)
Supplement: Supplementary file 6 — Source Data for Expanded View [file MSB-18-e11129-s007.zip › Figure EV1/EV1A/Data.csv]

Cell batch	Target	Fold change	SD	Comment
1	Ascl1	202.8428121	14.86216554
1	MyoD1	404.809964	1.468404629
1	Hnf1a	103.257457	7.438253026
1	Oct4	187.9613908	11.6923095
2	Ascl1	160.5544084	38.864367
2	MyoD1	369	18.07384994
2	Hnf1a	105	10.00826506
2	Oct4	170.7520596	38.11714637
3	Ascl1	172.345831	32.22609043	Round 5
3	MyoD1	456.4896424	79.750632	Round 5
3	Hnf1a	127.3611801	18.98538662	Round 5
3	Oct4	160.7324541	60.96731457	Round 5
4	FoxA2	494.3049353	128.7227256	ARE
4	Sox2	47.87448116	22.03675274	ARE
5	FoxA2	406.1700415	104.6389146	ARE
5	Sox2	85.87495944	11.33479096	ARE
