# Supplementary material for: Probing cell identity hierarchies by fate titration and collision during direct reprogramming
Source: Mol Syst Biol. 2022 Sep 15;18(9):e11129. doi: 10.15252/msb.202211129 (PMC9476893; doi:10.15252/msb.202211129)
Supplement: Supplementary file 6 — Source Data for Expanded View [file MSB-18-e11129-s007.zip › Figure EV1/EV1A/Raw data.xlsx]

## Sheet: Results Exp1
Block Type	384-Well Block
Calibration Background is expired	Yes
Calibration Background performed on	07-05-2019
Calibration Normalization FAM-ROX is expired	No
Calibration Normalization FAM-ROX performed on	07-05-2019
Calibration Normalization VIC-ROX is expired	No
Calibration Normalization VIC-ROX performed on	07-05-2019
Calibration Pure Dye FAM is expired	Yes
Calibration Pure Dye FAM performed on	07-05-2019
Calibration Pure Dye NED is expired	Yes
Calibration Pure Dye NED performed on	07-05-2019
Calibration Pure Dye ROX is expired	Yes
Calibration Pure Dye ROX performed on	07-05-2019
Calibration Pure Dye SYBR is expired	Yes
Calibration Pure Dye SYBR performed on	07-05-2019
Calibration Pure Dye TAMRA is expired	Yes
Calibration Pure Dye TAMRA performed on	07-05-2019
Calibration Pure Dye VIC is expired	Yes
Calibration Pure Dye VIC performed on	07-05-2019
Calibration ROI is expired	Yes
Calibration ROI performed on	07-05-2019
Calibration Uniformity is expired	Yes
Calibration Uniformity performed on	07-05-2019
Chemistry	SYBR_GREEN
Date Created	2020-06-10 15:15:11 PM CEST
Experiment Barcode
Experiment Comment
Experiment File Name	D:\Users\INSTR-ADMIN\Desktop\CB\Bob\rtTA_48_hour_Dox_Round_Sonia_48h.eds
Experiment Name	2020-06-10 151512
Experiment Run End Time	2020-06-10 18:40:00 PM CEST
Experiment Type	Standard Curve
Instrument Name	278860086
Instrument Serial Number	278860086
Instrument Type	QuantStudio(TM) 6 Flex System
Passive Reference	ROX
Quantification Cycle Method	Ct
Signal Smoothing On	true
Stage/ Cycle where Analysis is performed	Stage 2, Step 2
User Name
Well	Well Position	Omit	Sample Name	Target Name	Task	Reporter	Quencher	CT	Ct Mean	Ct SD	Quantity	Quantity Mean	Quantity SD	Automatic Ct Threshold	Ct Threshold	Automatic Baseline	Baseline Start	Baseline End	Comments	Y-Intercept	R(superscript 2)	Tm1	Slope	Tm2	Efficiency	Tm3	BADROX	HIGHSD	NOAMP	NOISE	SPIKE	EXPFAIL	CTFAIL	PRFLOW	PRFDROP
1	A1	FALSE	Ascl1 -	Ascl1	UNKNOWN	SYBR	None	22.968	22.89	0.0849537				TRUE	0.180103	TRUE	1	40				89.7288					N	N	N	N	N	N	N	N	N
2	A2	FALSE	Ascl1 -	Ascl1	UNKNOWN	SYBR	None	22.9026	22.89	0.0849537				TRUE	0.180103	TRUE	1	40				89.7288					N	N	N	N	N	N	N	N	N
3	A3	FALSE	Ascl1 -	Ascl1	UNKNOWN	SYBR	None	22.7995	22.89	0.0849537				TRUE	0.180103	TRUE	1	40				89.7288					N	N	N	N	N	N	N	N	N
4	A4	FALSE	Ascl1 -	GAPDH	UNKNOWN	SYBR	None	16.8871	16.8264	0.186504				TRUE	0.104843	TRUE	1	40				80.4024					N	N	N	N	N	N	N	N	N
5	A5	FALSE	Ascl1 -	GAPDH	UNKNOWN	SYBR	None	16.6171	16.8264	0.186504				TRUE	0.104843	TRUE	1	40				80.4024					N	N	N	N	N	N	N	N	N
6	A6	FALSE	Ascl1 -	GAPDH	UNKNOWN	SYBR	None	16.975	16.8264	0.186504				TRUE	0.104843	TRUE	1	40				80.4024					N	N	N	N	N	N	N	N	N
7	A7	FALSE	Ascl1 +	Ascl1	UNKNOWN	SYBR	None	15.9445	15.9818	0.0884979				TRUE	0.180103	TRUE	1	40				89.8602					N	N	N	N	N	N	N	N	N
8	A8	FALSE	Ascl1 +	Ascl1	UNKNOWN	SYBR	None	16.0828	15.9818	0.0884979				TRUE	0.180103	TRUE	1	40				89.8602					N	N	N	N	N	N	N	N	N
9	A9	FALSE	Ascl1 +	Ascl1	UNKNOWN	SYBR	None	15.918	15.9818	0.0884979				TRUE	0.180103	TRUE	1	40				89.8602					N	N	N	N	N	N	N	N	N
10	A10	FALSE	Ascl1 +	GAPDH	UNKNOWN	SYBR	None	17.4067	17.4543	0.087989				TRUE	0.104843	TRUE	1	40				80.5338					N	N	N	N	N	N	N	N	N
11	A11	FALSE	Ascl1 +	GAPDH	UNKNOWN	SYBR	None	17.5558	17.4543	0.087989				TRUE	0.104843	TRUE	1	40				80.5338					N	N	N	N	N	N	N	N	N
12	A12	FALSE	Ascl1 +	GAPDH	UNKNOWN	SYBR	None	17.4004	17.4543	0.087989				TRUE	0.104843	TRUE	1	40				80.5338					N	N	N	N	N	N	N	N	N
22	A22	FALSE	-RT Ascl1 -	Ascl1	UNKNOWN	SYBR	None	Undetermined						TRUE	0.180103	TRUE	1	40				61.0929					N	N	N	N	N	Y	N	N	N
24	A24	FALSE	-RT Ascl1 +	Ascl1	UNKNOWN	SYBR	None	Undetermined						TRUE	0.180103	TRUE	1	40				62.2751					N	N	N	N	N	N	N	N	N
25	B1	FALSE	MyoD1 -	MyoD1	UNKNOWN	SYBR	None	25.9621	25.827	0.13042				TRUE	0.169653	TRUE	1	40				86.3135					N	N	N	N	N	N	N	N	N
26	B2	FALSE	MyoD1 -	MyoD1	UNKNOWN	SYBR	None	25.8172	25.827	0.13042				TRUE	0.169653	TRUE	1	40				86.3135					N	N	N	N	N	N	N	N	N
27	B3	FALSE	MyoD1 -	MyoD1	UNKNOWN	SYBR	None	25.7018	25.827	0.13042				TRUE	0.169653	TRUE	1	40				86.3135					N	N	N	N	N	N	N	N	N
28	B4	FALSE	MyoD1 -	GAPDH	UNKNOWN	SYBR	None	16.886	16.8751	0.0678883				TRUE	0.104843	TRUE	1	40				80.4024					N	N	N	N	N	N	N	N	N
29	B5	FALSE	MyoD1 -	GAPDH	UNKNOWN	SYBR	None	16.8023	16.8751	0.0678883				TRUE	0.104843	TRUE	1	40				80.4024					N	N	N	N	N	N	N	N	N
30	B6	FALSE	MyoD1 -	GAPDH	UNKNOWN	SYBR	None	16.9368	16.8751	0.0678883				TRUE	0.104843	TRUE	1	40				80.5338					N	N	N	N	N	N	N	N	N
31	B7	FALSE	MyoD1 +	MyoD1	UNKNOWN	SYBR	None	17.5157	17.3757	0.132997				TRUE	0.169653	TRUE	1	40				86.4449					N	N	N	N	N	N	N	N	N
32	B8	FALSE	MyoD1 +	MyoD1	UNKNOWN	SYBR	None	17.3604	17.3757	0.132997				TRUE	0.169653	TRUE	1	40				86.4449					N	N	N	N	N	N	N	N	N
33	B9	FALSE	MyoD1 +	MyoD1	UNKNOWN	SYBR	None	17.2511	17.3757	0.132997				TRUE	0.169653	TRUE	1	40				86.4449					N	N	N	N	N	N	N	N	N
34	B10	FALSE	MyoD1 +	GAPDH	UNKNOWN	SYBR	None	16.7513	16.8273	0.0693204				TRUE	0.104843	TRUE	1	40				80.5338					N	N	N	N	N	N	N	N	N
35	B11	FALSE	MyoD1 +	GAPDH	UNKNOWN	SYBR	None	16.8437	16.8273	0.0693204				TRUE	0.104843	TRUE	1	40				80.5338					N	N	N	N	N	N	N	N	N
36	B12	FALSE	MyoD1 +	GAPDH	UNKNOWN	SYBR	None	16.887	16.8273	0.0693204				TRUE	0.104843	TRUE	1	40				80.5338					N	N	N	N	N	N	N	N	N
46	B22	FALSE	-RT MyoD1 -	MyoD1	UNKNOWN	SYBR	None	Undetermined						TRUE	0.169653	TRUE	1	40				61.6183					N	N	N	N	N	Y	N	N	N
48	B24	FALSE	-RT MyoD1 +	MyoD1	UNKNOWN	SYBR	None	Undetermined						TRUE	0.169653	TRUE	1	40				62.2751					N	N	N	N	N	Y	N	N	N
49	C1	FALSE	Hnf1a -	Hnf1a	UNKNOWN	SYBR	None	25.1561	25.1373	0.0419677				TRUE	0.292989	TRUE	1	40				85.394					N	N	N	N	N	N	N	N	N
50	C2	FALSE	Hnf1a -	Hnf1a	UNKNOWN	SYBR	None	25.0892	25.1373	0.0419677				TRUE	0.292989	TRUE	1	40				85.394					N	N	N	N	N	N	N	N	N
51	C3	FALSE	Hnf1a -	Hnf1a	UNKNOWN	SYBR	None	25.1666	25.1373	0.0419677				TRUE	0.292989	TRUE	1	40				85.394					N	N	N	N	N	N	N	N	N
52	C4	FALSE	Hnf1a -	GAPDH	UNKNOWN	SYBR	None	16.5437	16.6062	0.166505				TRUE	0.104843	TRUE	1	40				80.4024					N	N	N	N	N	N	N	N	N
53	C5	FALSE	Hnf1a -	GAPDH	UNKNOWN	SYBR	None	16.48	16.6062	0.166505				TRUE	0.104843	TRUE	1	40				80.4024					N	N	N	N	N	N	N	N	N
54	C6	FALSE	Hnf1a -	GAPDH	UNKNOWN	SYBR	None	16.7949	16.6062	0.166505				TRUE	0.104843	TRUE	1	40				80.4024					N	N	N	N	N	N	N	N	N
55	C7	FALSE	Hnf1a +	Hnf1a	UNKNOWN	SYBR	None	18.5593	18.4523	0.141871				TRUE	0.292989	TRUE	1	40				85.394					N	N	N	N	N	N	N	N	N
56	C8	FALSE	Hnf1a +	Hnf1a	UNKNOWN	SYBR	None	18.2913	18.4523	0.141871				TRUE	0.292989	TRUE	1	40				85.394					N	N	N	N	N	N	N	N	N
57	C9	FALSE	Hnf1a +	Hnf1a	UNKNOWN	SYBR	None	18.5061	18.4523	0.141871				TRUE	0.292989	TRUE	1	40				85.394					N	N	N	N	N	N	N	N	N
58	C10	FALSE	Hnf1a +	GAPDH	UNKNOWN	SYBR	None	17.2757	17.0687	0.179771				TRUE	0.104843	TRUE	1	40				80.4024					N	N	N	N	N	N	N	N	N
59	C11	FALSE	Hnf1a +	GAPDH	UNKNOWN	SYBR	None	16.9519	17.0687	0.179771				TRUE	0.104843	TRUE	1	40				80.4024					N	N	N	N	N	N	N	N	N
60	C12	FALSE	Hnf1a +	GAPDH	UNKNOWN	SYBR	None	16.9786	17.0687	0.179771				TRUE	0.104843	TRUE	1	40				80.4024					N	N	N	N	N	N	N	N	N
70	C22	FALSE	-RT Hnf1a -	Hnf1a	UNKNOWN	SYBR	None	Undetermined						TRUE	0.292989	TRUE	1	40				61.2243					N	N	N	N	N	Y	N	N	N
72	C24	FALSE	-RT Hnf1a +	Hnf1a	UNKNOWN	SYBR	None	Undetermined						TRUE	0.292989	TRUE	1	40				60.9615					N	N	N	N	N	N	N	N	N
73	D1	FALSE	Oct4 -	Oct4 V1	UNKNOWN	SYBR	None	26.83	26.5795	0.22159				TRUE	0.276194	TRUE	1	40				83.2923					N	N	N	N	N	N	N	N	N
74	D2	FALSE	Oct4 -	Oct4 V1	UNKNOWN	SYBR	None	26.4091	26.5795	0.22159				TRUE	0.276194	TRUE	1	40				83.1609					N	N	N	N	N	N	N	N	N
75	D3	FALSE	Oct4 -	Oct4 V1	UNKNOWN	SYBR	None	26.4993	26.5795	0.22159				TRUE	0.276194	TRUE	1	40				83.2923					N	N	N	N	N	N	N	N	N
76	D4	FALSE	Oct4 -	GAPDH	UNKNOWN	SYBR	None	16.6162	16.6657	0.0695038				TRUE	0.104843	TRUE	1	40				80.5338					N	N	N	N	N	N	N	N	N
77	D5	FALSE	Oct4 -	GAPDH	UNKNOWN	SYBR	None	16.6358	16.6657	0.0695038				TRUE	0.104843	TRUE	1	40				80.4024					N	N	N	N	N	N	N	N	N
78	D6	FALSE	Oct4 -	GAPDH	UNKNOWN	SYBR	None	16.7452	16.6657	0.0695038				TRUE	0.104843	TRUE	1	40				80.4024					N	N	N	N	N	N	N	N	N
79	D7	FALSE	Oct4 +	Oct4 V1	UNKNOWN	SYBR	None	19.2179	19.0649	0.133604				TRUE	0.276194	TRUE	1	40				83.2923					N	N	N	N	N	N	N	N	N
80	D8	FALSE	Oct4 +	Oct4 V1	UNKNOWN	SYBR	None	18.9708	19.0649	0.133604				TRUE	0.276194	TRUE	1	40				83.2923					N	N	N	N	N	N	N	N	N
81	D9	FALSE	Oct4 +	Oct4 V1	UNKNOWN	SYBR	None	19.0061	19.0649	0.133604				TRUE	0.276194	TRUE	1	40				83.2923					N	N	N	N	N	N	N	N	N
82	D10	FALSE	Oct4 +	GAPDH	UNKNOWN	SYBR	None	16.7048	16.8236	0.152216				TRUE	0.104843	TRUE	1	40				80.4024					N	N	N	N	N	N	N	N	N
83	D11	FALSE	Oct4 +	GAPDH	UNKNOWN	SYBR	None	16.9952	16.8236	0.152216				TRUE	0.104843	TRUE	1	40				80.4024					N	N	N	N	N	N	N	N	N
84	D12	FALSE	Oct4 +	GAPDH	UNKNOWN	SYBR	None	16.7709	16.8236	0.152216				TRUE	0.104843	TRUE	1	40				80.4024					N	N	N	N	N	N	N	N	N
94	D22	FALSE	-RT Oct4 -	Oct4 V1	UNKNOWN	SYBR	None	Undetermined						TRUE	0.276194	TRUE	1	40				61.3556					N	N	N	N	N	Y	N	N	N
96	D24	FALSE	-RT Oct4 +	Oct4 V1	UNKNOWN	SYBR	None	Undetermined						TRUE	0.276194	TRUE	1	40				61.0929					N	N	N	N	N	Y	N	N	N
97	E1	FALSE	Oct4 -	Oct4 V2	UNKNOWN	SYBR	None	26.5755	26.4128	0.152725				TRUE	0.246314	TRUE	1	40				85.2627					N	N	N	N	N	N	N	N	N
98	E2	FALSE	Oct4 -	Oct4 V2	UNKNOWN	SYBR	None	26.2725	26.4128	0.152725				TRUE	0.246314	TRUE	1	40				85.2627					N	N	N	N	N	N	N	N	N
99	E3	FALSE	Oct4 -	Oct4 V2	UNKNOWN	SYBR	None	26.3904	26.4128	0.152725				TRUE	0.246314	TRUE	1	40				85.2627					N	N	N	N	N	N	N	N	N
103	E7	FALSE	Oct4 +	Oct4 V2	UNKNOWN	SYBR	None	18.8427	18.8769	0.0579577				TRUE	0.246314	TRUE	1	40				85.2627					N	N	N	N	N	N	N	N	N
104	E8	FALSE	Oct4 +	Oct4 V2	UNKNOWN	SYBR	None	18.8441	18.8769	0.0579577				TRUE	0.246314	TRUE	1	40				85.2627					N	N	N	N	N	N	N	N	N
105	E9	FALSE	Oct4 +	Oct4 V2	UNKNOWN	SYBR	None	18.9438	18.8769	0.0579577				TRUE	0.246314	TRUE	1	40				85.2627					N	N	N	N	N	N	N	N	N
118	E22	FALSE	-RT Oct4 -	Oct4 V2	UNKNOWN	SYBR	None	Undetermined						TRUE	0.246314	TRUE	1	40				61.487					N	N	N	N	N	Y	N	N	N
120	E24	FALSE	-RT Oct4 +	Oct4 V2	UNKNOWN	SYBR	None	Undetermined						TRUE	0.246314	TRUE	1	40				63.8514					N	N	N	N	N	Y	N	N	N
238	J22	FALSE	Water	GAPDH	UNKNOWN	SYBR	None	Undetermined	16.7295	7.21082				TRUE	0.104843	TRUE	1	40				71.6015					Y	N	N	Y	Y	N	Y	Y	N
239	J23	FALSE	Water	GAPDH	UNKNOWN	SYBR	None	11.6307	16.7295	7.21082				TRUE	0.104843	TRUE	1	40				92.0932					N	Y	N	N	Y	N	N	Y	N
240	J24	FALSE	Water	GAPDH	UNKNOWN	SYBR	None	21.8283	16.7295	7.21082				TRUE	0.104843	TRUE	1	40				66.6099					N	Y	N	N	Y	N	N	Y	Y
262	K22	FALSE	Water	Ascl1	UNKNOWN	SYBR	None	Undetermined						TRUE	0.180103	TRUE	1	40				61.487					N	N	Y	N	N	Y	N	N	N
263	K23	FALSE	Water	Ascl1	UNKNOWN	SYBR	None	Undetermined						TRUE	0.180103	TRUE	1	40				61.6183					N	N	N	N	N	N	N	N	N
264	K24	FALSE	Water	Ascl1	UNKNOWN	SYBR	None	Undetermined						TRUE	0.180103	TRUE	1	40				61.3556					N	N	N	N	N	Y	N	N	N
286	L22	FALSE	Water	MyoD1	UNKNOWN	SYBR	None	Undetermined						TRUE	0.169653	TRUE	1	40				61.487					N	N	N	N	N	N	N	N	N
287	L23	FALSE	Water	MyoD1	UNKNOWN	SYBR	None	Undetermined						TRUE	0.169653	TRUE	1	40				60.8302					N	N	N	N	N	Y	N	N	N
288	L24	FALSE	Water	MyoD1	UNKNOWN	SYBR	None	Undetermined						TRUE	0.169653	TRUE	1	40				61.0929					N	N	N	N	N	Y	N	N	N
310	M22	FALSE	Water	Hnf1a	UNKNOWN	SYBR	None	Undetermined						TRUE	0.292989	TRUE	1	40				61.881					N	N	Y	N	N	Y	N	N	N
311	M23	FALSE	Water	Hnf1a	UNKNOWN	SYBR	None	Undetermined						TRUE	0.292989	TRUE	1	40				60.9615					N	N	N	N	N	Y	N	N	N
312	M24	FALSE	Water	Hnf1a	UNKNOWN	SYBR	None	Undetermined						TRUE	0.292989	TRUE	1	40				62.1438					N	N	N	N	N	Y	N	N	N
334	N22	FALSE	Water	Hnf1a	UNKNOWN	SYBR	None	Undetermined						TRUE	0.292989	TRUE	1	40				62.0124					N	N	N	N	N	Y	N	N	N
335	N23	FALSE	Water	Hnf1a	UNKNOWN	SYBR	None	Undetermined						TRUE	0.292989	TRUE	1	40				61.6183					N	N	N	N	N	Y	N	N	N
336	N24	FALSE	Water	Hnf1a	UNKNOWN	SYBR	None	Undetermined						TRUE	0.292989	TRUE	1	40				63.1946					N	N	N	N	N	Y	N	N	N
358	O22	FALSE	Water	Oct4 V1	UNKNOWN	SYBR	None	Undetermined						TRUE	0.276194	TRUE	1	40				61.0929					N	N	Y	N	N	Y	N	N	N
359	O23	FALSE	Water	Oct4 V1	UNKNOWN	SYBR	None	Undetermined						TRUE	0.276194	TRUE	1	40				60.9615					N	N	N	N	N	Y	N	N	N
360	O24	FALSE	Water	Oct4 V1	UNKNOWN	SYBR	None	Undetermined						TRUE	0.276194	TRUE	1	40				61.0929					N	N	N	N	N	N	N	N	N
382	P22	FALSE	Water	Oct4 V2	UNKNOWN	SYBR	None	Undetermined						TRUE	0.246314	TRUE	1	40				61.2243					N	N	N	N	N	Y	N	N	N
383	P23	FALSE	Water	Oct4 V2	UNKNOWN	SYBR	None	Undetermined						TRUE	0.246314	TRUE	1	40				61.0929					N	N	N	N	N	Y	N	N	N
384	P24	FALSE	Water	Oct4 V2	UNKNOWN	SYBR	None	Undetermined						TRUE	0.246314	TRUE	1	40				60.9615					N	N	N	N	N	Y	N	N	N

## Sheet: Analysis Exp1
Sample Name	Target Name	CT	Ct Mean	ΔCt No Dox	ΔCt Dox	ΔΔCt	Fold change	Mean fold change	SD
Ascl1 -	Ascl1	22.968	22.4953	6.1819	-1.59498	-7.77688	219.318	202.843	14.8622
Ascl1 -	Ascl1	22.9026		6.11652	-1.45671	-7.57323	190.444
Ascl1 -	Ascl1	22.7995		6.0134	-1.62153	-7.63493	198.766
Ascl1 -	GAPDH	16.8871	16.7861
Ascl1 -	GAPDH	16.6171
Ascl1 -	GAPDH	16.975
Ascl1 +	Ascl1	15.9445	15.9534
Ascl1 +	Ascl1	16.0828
Ascl1 +	Ascl1	15.918
Ascl1 +	GAPDH	17.4067	17.5395
Ascl1 +	GAPDH	17.5558
Ascl1 +	GAPDH	17.4004
-RT Ascl1 -	Ascl1	Undetermined
-RT Ascl1 +	Ascl1	Undetermined
				ΔCt No Dox	ΔCt Dox	ΔΔCt	Fold change	Mean fold change	SD
MyoD -	MyoD1	25.9621	25.565	9.32143	0.665272	-8.65616	403.426	404.81	1.4684
MyoD -	MyoD1	25.8172		9.17652	0.509941	-8.66658	406.35
MyoD -	MyoD1	25.7018		9.06115	0.400606	-8.66054	404.654
MyoD -	GAPDH	16.886	16.6407
MyoD -	GAPDH	16.8023
MyoD -	GAPDH	16.9368
MyoD +	MyoD1	17.5157	17.2503
MyoD +	MyoD1	17.3604
MyoD +	MyoD1	17.2511
MyoD +	GAPDH	16.7513	16.8505
MyoD +	GAPDH	16.8437
MyoD +	GAPDH	16.887
-RT MyoD1 -	MyoD1	Undetermined
-RT MyoD1 +	MyoD1	Undetermined
				ΔCt No Dox	ΔCt Dox	ΔΔCt	Fold change	Mean fold change	SD
Hnf1 -	Hnf1	25.1561	24.7642	8.82416	2.22475	-6.59941	96.9659	103.257	7.43825
Hnf1 -	Hnf1	25.0892		8.75725	1.95678	-6.80047	111.467
Hnf1 -	Hnf1	25.1666		8.83459	2.17154	-6.66306	101.34
Hnf1 -	GAPDH	16.5437	16.332
Hnf1 -	GAPDH	16.48
Hnf1 -	GAPDH	16.7949
Hnf1 +	Hnf1	18.5593	18.055
Hnf1 +	Hnf1	18.2913
Hnf1 +	Hnf1	18.5061
Hnf1 +	GAPDH	17.2757	16.3346
Hnf1 +	GAPDH	16.9519
Hnf1 +	GAPDH	16.9786
-RT Hnf1 -	Hnf1	Undetermined
-RT Hnf1 +	Hnf1	Undetermined
				ΔCt No Dox	ΔCt Dox	ΔΔCt	Fold change	Mean fold change	SD
Oct4 -	Oct4 #1	26.83	26.1361	10.3955	2.74545	-7.65005	200.861	187.961	11.6923
Oct4 -	Oct4 #1	26.4091		9.97466	2.49843	-7.47623	178.061
Oct4 -	Oct4 #1	26.4993		10.0648	2.53371	-7.53109	184.962
Oct4 -	GAPDH	16.6162	16.4345
Oct4 -	GAPDH	16.6358
Oct4 -	GAPDH	16.7452
Oct4 +	Oct4 #1	19.2179	18.7807
Oct4 +	Oct4 #1	18.9708
Oct4 +	Oct4 #1	19.0061
Oct4 +	GAPDH	16.7048	16.4724
Oct4 +	GAPDH	16.9952
Oct4 +	GAPDH	16.7709
-RT Oct4 -	Oct4 #1	Undetermined	34.8177
-RT Oct4 +	Oct4 #1	Undetermined
				ΔCt No Dox	ΔCt Dox	ΔΔCt	Fold change	Mean fold change	SD
Oct4 -	Oct4 #2	26.5755	26.1188	7.74879	0.0159817	-7.73281	212.719	186.472	22.7569
Oct4 -	Oct4 #2	26.2725		7.44582	0.0174046	-7.42842	172.257
Oct4 -	Oct4 #2	26.3904		7.56366	0.117071	-7.44659	174.441
Oct4 +	Oct4 #2	18.8427	18.8267
Oct4 +	Oct4 #2	18.8441
Oct4 +	Oct4 #2	18.9438
-RT Oct4 -	Oct4 #2	Undetermined	37.2328
-RT Oct4 +	Oct4 #2	Undetermined

## Sheet: Results Exp 2
Block Type	384-Well Block
Calibration Background is expired	Yes
Calibration Background performed on	07-05-2019
Calibration Normalization FAM-ROX is expired	No
Calibration Normalization FAM-ROX performed on	07-05-2019
Calibration Normalization VIC-ROX is expired	No
Calibration Normalization VIC-ROX performed on	07-05-2019
Calibration Pure Dye FAM is expired	Yes
Calibration Pure Dye FAM performed on	07-05-2019
Calibration Pure Dye NED is expired	Yes
Calibration Pure Dye NED performed on	07-05-2019
Calibration Pure Dye ROX is expired	Yes
Calibration Pure Dye ROX performed on	07-05-2019
Calibration Pure Dye SYBR is expired	Yes
Calibration Pure Dye SYBR performed on	07-05-2019
Calibration Pure Dye TAMRA is expired	Yes
Calibration Pure Dye TAMRA performed on	07-05-2019
Calibration Pure Dye VIC is expired	Yes
Calibration Pure Dye VIC performed on	07-05-2019
Calibration ROI is expired	Yes
Calibration ROI performed on	07-05-2019
Calibration Uniformity is expired	Yes
Calibration Uniformity performed on	07-05-2019
Chemistry	SYBR_GREEN
Date Created	2020-05-20 11:26:10 AM CEST
Experiment Barcode
Experiment Comment
Experiment File Name	D:\Users\Bob\48h rtTA induction n2 round 1.eds
Experiment Name	2020-05-20 112610
Experiment Run End Time	2020-05-20 14:56:03 PM CEST
Experiment Type	Standard Curve
Instrument Name	278860086
Instrument Serial Number	278860086
Instrument Type	QuantStudio(TM) 6 Flex System
Passive Reference	ROX
Quantification Cycle Method	Ct
Signal Smoothing On	true
Stage/ Cycle where Analysis is performed	Stage 2, Step 2
User Name
Well	Well Position	Omit	Sample Name	Target Name	Task	Reporter	Quencher	CT	Ct Mean	Ct SD	Quantity	Quantity Mean	Quantity SD	Automatic Ct Threshold	Ct Threshold	Automatic Baseline	Baseline Start	Baseline End	Comments	Y-Intercept	R(superscript 2)	Tm1	Slope	Tm2	Efficiency	Tm3	NOAMP	EXPFAIL	PRFDROP
1	A1	FALSE	Ascl1 -	Ascl1	UNKNOWN	SYBR	None	22.105	22.4953	0.341821				TRUE	0.206952	TRUE	1	40				89.7309					N	N	N
2	A2	FALSE	Ascl1 -	Ascl1	UNKNOWN	SYBR	None	22.7412	22.4953	0.341821				TRUE	0.206952	TRUE	1	40				89.8623					N	N	N
3	A3	FALSE	Ascl1 -	Ascl1	UNKNOWN	SYBR	None	22.6398	22.4953	0.341821				TRUE	0.206952	TRUE	1	40				89.8623					N	N	N
4	A4	FALSE	Ascl1 -	GAPDH	UNKNOWN	SYBR	None	16.8385	16.7861	0.0782249				TRUE	0.08866	TRUE	1	40				80.5361					N	N	Y
5	A5	FALSE	Ascl1 -	GAPDH	UNKNOWN	SYBR	None	16.8236	16.7861	0.0782249				TRUE	0.08866	TRUE	1	40				80.5361					N	N	N
6	A6	FALSE	Ascl1 -	GAPDH	UNKNOWN	SYBR	None	16.6962	16.7861	0.0782249				TRUE	0.08866	TRUE	1	40				80.5361					N	N	N
7	A7	FALSE	Ascl1 +	Ascl1	UNKNOWN	SYBR	None	15.9992	15.9534	0.10095				TRUE	0.206952	TRUE	1	40				89.8623					N	N	N
8	A8	FALSE	Ascl1 +	Ascl1	UNKNOWN	SYBR	None	16.0234	15.9534	0.10095				TRUE	0.206952	TRUE	1	40				89.8623					N	N	N
9	A9	FALSE	Ascl1 +	Ascl1	UNKNOWN	SYBR	None	15.8377	15.9534	0.10095				TRUE	0.206952	TRUE	1	40				89.8623					N	N	N
10	A10	FALSE	Ascl1 +	GAPDH	UNKNOWN	SYBR	None	17.4782	17.5395	0.184449				TRUE	0.08866	TRUE	1	40				80.5361					N	N	N
11	A11	FALSE	Ascl1 +	GAPDH	UNKNOWN	SYBR	None	17.3935	17.5395	0.184449				TRUE	0.08866	TRUE	1	40				80.5361					N	N	N
12	A12	FALSE	Ascl1 +	GAPDH	UNKNOWN	SYBR	None	17.7468	17.5395	0.184449				TRUE	0.08866	TRUE	1	40				80.5361					N	N	N
22	A22	FALSE	-RT Ascl1 -	Ascl1	UNKNOWN	SYBR	None	Undetermined						TRUE	0.206952	TRUE	1	40				61.3584					N	Y	N
24	A24	FALSE	-RT Ascl1 +	Ascl1	UNKNOWN	SYBR	None	Undetermined						TRUE	0.206952	TRUE	1	40				61.0957					N	N	N
25	B1	FALSE	MyoD -	MyoD1	UNKNOWN	SYBR	None	25.5525	25.565	0.0383595				TRUE	0.169383	TRUE	1	40				86.3157					N	N	N
26	B2	FALSE	MyoD -	MyoD1	UNKNOWN	SYBR	None	25.608	25.565	0.0383595				TRUE	0.169383	TRUE	1	40				86.3157					N	N	N
27	B3	FALSE	MyoD -	MyoD1	UNKNOWN	SYBR	None	25.5344	25.565	0.0383595				TRUE	0.169383	TRUE	1	40				86.3157					N	N	N
28	B4	FALSE	MyoD -	GAPDH	UNKNOWN	SYBR	None	16.7456	16.6407	0.127878				TRUE	0.08866	TRUE	1	40				80.5361					N	N	N
29	B5	FALSE	MyoD -	GAPDH	UNKNOWN	SYBR	None	16.4982	16.6407	0.127878				TRUE	0.08866	TRUE	1	40				80.5361					N	N	N
30	B6	FALSE	MyoD -	GAPDH	UNKNOWN	SYBR	None	16.6782	16.6407	0.127878				TRUE	0.08866	TRUE	1	40				80.5361					N	N	N
31	B7	FALSE	MyoD +	MyoD1	UNKNOWN	SYBR	None	17.2528	17.2503	0.10589				TRUE	0.169383	TRUE	1	40				86.5784					N	N	N
32	B8	FALSE	MyoD +	MyoD1	UNKNOWN	SYBR	None	17.355	17.2503	0.10589				TRUE	0.169383	TRUE	1	40				86.5784					N	N	N
33	B9	FALSE	MyoD +	MyoD1	UNKNOWN	SYBR	None	17.1433	17.2503	0.10589				TRUE	0.169383	TRUE	1	40				86.5784					N	N	N
34	B10	FALSE	MyoD +	GAPDH	UNKNOWN	SYBR	None	16.7641	16.8505	0.112898				TRUE	0.08866	TRUE	1	40				80.5361					N	N	N
35	B11	FALSE	MyoD +	GAPDH	UNKNOWN	SYBR	None	16.8091	16.8505	0.112898				TRUE	0.08866	TRUE	1	40				80.5361					N	N	N
36	B12	FALSE	MyoD +	GAPDH	UNKNOWN	SYBR	None	16.9782	16.8505	0.112898				TRUE	0.08866	TRUE	1	40				80.5361					N	N	N
46	B22	FALSE	-RT MyoD1 -	MyoD1	UNKNOWN	SYBR	None	Undetermined						TRUE	0.169383	TRUE	1	40				61.7525					N	Y	N
48	B24	FALSE	-RT MyoD1 +	MyoD1	UNKNOWN	SYBR	None	Undetermined						TRUE	0.169383	TRUE	1	40				61.4897					N	Y	N
49	C1	FALSE	Hnf1 -	Hnf1	UNKNOWN	SYBR	None	24.7525	24.7642	0.0728773				TRUE	0.343256	TRUE	1	40				85.3962					N	N	N
50	C2	FALSE	Hnf1 -	Hnf1	UNKNOWN	SYBR	None	24.698	24.7642	0.0728773				TRUE	0.343256	TRUE	1	40				85.3962					N	N	N
51	C3	FALSE	Hnf1 -	Hnf1	UNKNOWN	SYBR	None	24.8423	24.7642	0.0728773				TRUE	0.343256	TRUE	1	40				85.3962					N	N	N
52	C4	FALSE	Hnf1 -	GAPDH	UNKNOWN	SYBR	None	16.2848	16.332	0.051937				TRUE	0.08866	TRUE	1	40				80.5361					N	N	N
53	C5	FALSE	Hnf1 -	GAPDH	UNKNOWN	SYBR	None	16.3235	16.332	0.051937				TRUE	0.08866	TRUE	1	40				80.5361					N	N	N
54	C6	FALSE	Hnf1 -	GAPDH	UNKNOWN	SYBR	None	16.3876	16.332	0.051937				TRUE	0.08866	TRUE	1	40				80.5361					N	N	N
55	C7	FALSE	Hnf1 +	Hnf1	UNKNOWN	SYBR	None	18.1555	18.055	0.0896906				TRUE	0.343256	TRUE	1	40				85.5276					N	N	N
56	C8	FALSE	Hnf1 +	Hnf1	UNKNOWN	SYBR	None	18.0264	18.055	0.0896906				TRUE	0.343256	TRUE	1	40				85.5276					N	N	N
57	C9	FALSE	Hnf1 +	Hnf1	UNKNOWN	SYBR	None	17.9832	18.055	0.0896906				TRUE	0.343256	TRUE	1	40				85.3962					N	N	N
58	C10	FALSE	Hnf1 +	GAPDH	UNKNOWN	SYBR	None	16.1846	16.3346	0.192078				TRUE	0.08866	TRUE	1	40				80.5361					N	N	N
59	C11	FALSE	Hnf1 +	GAPDH	UNKNOWN	SYBR	None	16.2681	16.3346	0.192078				TRUE	0.08866	TRUE	1	40				80.5361					N	N	N
60	C12	FALSE	Hnf1 +	GAPDH	UNKNOWN	SYBR	None	16.5511	16.3346	0.192078				TRUE	0.08866	TRUE	1	40				80.4048					N	N	N
70	C22	FALSE	-RT Hnf1 -	Hnf1	UNKNOWN	SYBR	None	Undetermined						TRUE	0.343256	TRUE	1	40				60.9643					N	Y	N
72	C24	FALSE	-RT Hnf1 +	Hnf1	UNKNOWN	SYBR	None	Undetermined						TRUE	0.343256	TRUE	1	40				61.0957					N	N	N
73	D1	FALSE	Oct4 -	Oct4 #1	UNKNOWN	SYBR	None	26.3297	26.1361	0.167877				TRUE	0.319945	TRUE	1	40				83.2946					N	N	N
74	D2	FALSE	Oct4 -	Oct4 #1	UNKNOWN	SYBR	None	26.0318	26.1361	0.167877				TRUE	0.319945	TRUE	1	40				83.2946					N	N	N
75	D3	FALSE	Oct4 -	Oct4 #1	UNKNOWN	SYBR	None	26.0467	26.1361	0.167877				TRUE	0.319945	TRUE	1	40				83.2946					N	N	N
76	D4	FALSE	Oct4 -	GAPDH	UNKNOWN	SYBR	None	16.2859	16.4345	0.20774				TRUE	0.08866	TRUE	1	40				80.5361					N	N	N
77	D5	FALSE	Oct4 -	GAPDH	UNKNOWN	SYBR	None	16.6719	16.4345	0.20774				TRUE	0.08866	TRUE	1	40				80.5361					N	N	N
78	D6	FALSE	Oct4 -	GAPDH	UNKNOWN	SYBR	None	16.3456	16.4345	0.20774				TRUE	0.08866	TRUE	1	40				80.5361					N	N	N
79	D7	FALSE	Oct4 +	Oct4 #1	UNKNOWN	SYBR	None	18.6211	18.7807	0.138753				TRUE	0.319945	TRUE	1	40				83.2946					N	N	N
80	D8	FALSE	Oct4 +	Oct4 #1	UNKNOWN	SYBR	None	18.8483	18.7807	0.138753				TRUE	0.319945	TRUE	1	40				83.2946					N	N	N
81	D9	FALSE	Oct4 +	Oct4 #1	UNKNOWN	SYBR	None	18.8726	18.7807	0.138753				TRUE	0.319945	TRUE	1	40				83.2946					N	N	N
82	D10	FALSE	Oct4 +	GAPDH	UNKNOWN	SYBR	None	16.4138	16.4724	0.111615				TRUE	0.08866	TRUE	1	40				80.5361					N	N	N
83	D11	FALSE	Oct4 +	GAPDH	UNKNOWN	SYBR	None	16.6011	16.4724	0.111615				TRUE	0.08866	TRUE	1	40				80.5361					N	N	N
84	D12	FALSE	Oct4 +	GAPDH	UNKNOWN	SYBR	None	16.4023	16.4724	0.111615				TRUE	0.08866	TRUE	1	40				80.4048					N	N	N
94	D22	FALSE	-RT Oct4 -	Oct4 #1	UNKNOWN	SYBR	None	34.8177	34.8177					TRUE	0.319945	TRUE	1	40				83.0319					N	N	N
96	D24	FALSE	-RT Oct4 +	Oct4 #1	UNKNOWN	SYBR	None	Undetermined						TRUE	0.319945	TRUE	1	40				82.9005					N	N	N
97	E1	FALSE	Oct4 -	Oct4 #2	UNKNOWN	SYBR	None	26.1494	26.1188	0.126658				TRUE	0.314961	TRUE	1	40				85.2649					N	N	N
98	E2	FALSE	Oct4 -	Oct4 #2	UNKNOWN	SYBR	None	26.2274	26.1188	0.126658				TRUE	0.314961	TRUE	1	40				85.2649					N	N	N
99	E3	FALSE	Oct4 -	Oct4 #2	UNKNOWN	SYBR	None	25.9797	26.1188	0.126658				TRUE	0.314961	TRUE	1	40				85.2649					N	N	N
103	E7	FALSE	Oct4 +	Oct4 #2	UNKNOWN	SYBR	None	18.9558	18.8267	0.114822				TRUE	0.314961	TRUE	1	40				85.2649					N	N	N
104	E8	FALSE	Oct4 +	Oct4 #2	UNKNOWN	SYBR	None	18.7884	18.8267	0.114822				TRUE	0.314961	TRUE	1	40				85.2649					N	N	N
105	E9	FALSE	Oct4 +	Oct4 #2	UNKNOWN	SYBR	None	18.736	18.8267	0.114822				TRUE	0.314961	TRUE	1	40				85.2649					N	N	N
118	E22	FALSE	-RT Oct4 -	Oct4 #2	UNKNOWN	SYBR	None	37.2328	37.2328					TRUE	0.314961	TRUE	1	40				85.0022					N	N	N
120	E24	FALSE	-RT Oct4 +	Oct4 #2	UNKNOWN	SYBR	None	Undetermined						TRUE	0.314961	TRUE	1	40				63.1974					Y	Y	N
262	K22	FALSE	Water	GAPDH	UNKNOWN	SYBR	None	Undetermined						TRUE	0.08866	TRUE	1	40				61.3584					Y	Y	N
263	K23	FALSE	Water	GAPDH	UNKNOWN	SYBR	None	Undetermined						TRUE	0.08866	TRUE	1	40				60.9643					Y	Y	N
264	K24	FALSE	Water	GAPDH	UNKNOWN	SYBR	None	Undetermined						TRUE	0.08866	TRUE	1	40				61.4897					Y	Y	N
286	L22	FALSE	Water	Ascl1	UNKNOWN	SYBR	None	Undetermined						TRUE	0.206952	TRUE	1	40				60.9643					Y	Y	N
287	L23	FALSE	Water	Ascl1	UNKNOWN	SYBR	None	Undetermined						TRUE	0.206952	TRUE	1	40				61.227					Y	Y	N
288	L24	FALSE	Water	Ascl1	UNKNOWN	SYBR	None	Undetermined						TRUE	0.206952	TRUE	1	40				60.7016					N	Y	N
310	M22	FALSE	Water	MyoD1	UNKNOWN	SYBR	None	Undetermined						TRUE	0.169383	TRUE	1	40				61.227					Y	Y	N
311	M23	FALSE	Water	MyoD1	UNKNOWN	SYBR	None	Undetermined						TRUE	0.169383	TRUE	1	40				61.8838					Y	Y	N
312	M24	FALSE	Water	MyoD1	UNKNOWN	SYBR	None	Undetermined						TRUE	0.169383	TRUE	1	40				61.227					N	Y	N
334	N22	FALSE	Water	Hnf1	UNKNOWN	SYBR	None	Undetermined						TRUE	0.343256	TRUE	1	40				61.227					N	Y	N
335	N23	FALSE	Water	Hnf1	UNKNOWN	SYBR	None	Undetermined						TRUE	0.343256	TRUE	1	40				62.2779					Y	Y	N
336	N24	FALSE	Water	Hnf1	UNKNOWN	SYBR	None	Undetermined						TRUE	0.343256	TRUE	1	40				61.3584					N	Y	N
358	O22	FALSE	Water	Oct4 #1	UNKNOWN	SYBR	None	Undetermined						TRUE	0.319945	TRUE	1	40				61.4897					Y	Y	N
359	O23	FALSE	Water	Oct4 #1	UNKNOWN	SYBR	None	Undetermined						TRUE	0.319945	TRUE	1	40				61.6211					N	N	N
360	O24	FALSE	Water	Oct4 #1	UNKNOWN	SYBR	None	Undetermined						TRUE	0.319945	TRUE	1	40				61.4897					N	Y	N
382	P22	FALSE	Water	Oct4 #2	UNKNOWN	SYBR	None	Undetermined						TRUE	0.314961	TRUE	1	40				61.0957					Y	Y	N
383	P23	FALSE	Water	Oct4 #2	UNKNOWN	SYBR	None	Undetermined						TRUE	0.314961	TRUE	1	40				61.227					N	Y	N
384	P24	FALSE	Water	Oct4 #2	UNKNOWN	SYBR	None	Undetermined						TRUE	0.314961	TRUE	1	40				61.227					Y	Y	N

## Sheet: Analysis Exp 2
Sample Name	Target Name	CT	Ct Mean	ΔCt No Dox	ΔCt Dox	ΔΔCt	Fold change	Mean fold change	SD		Target Name	CT	Ct Mean	ΔCt No Dox	ΔCt Dox	ΔΔCt	Fold change	Mean fold change	SD
Ascl1 -	Ascl1	22.105	22.4953	5.31893	-1.54033	-6.85926	116.103	160.554	38.8644		Ascl1	25.0489	25.0546	8.1445	17.6452	9.50069	0.0013804	0.00138008	2.35645e-05
Ascl1 -	Ascl1	22.7412		5.95515	-1.51607	-7.47122	177.444				Ascl1	25.0687		8.16431	17.6411	9.47678	0.00140347
Ascl1 -	Ascl1	22.6398		5.8537	-1.70178	-7.55548	188.116				Ascl1	25.0462		8.1418	17.6679	9.52606	0.00135635
Ascl1 -	GAPDH	16.8385	16.7861								GAPDH	16.9162	16.9044
Ascl1 -	GAPDH	16.8236									GAPDH	16.8018
Ascl1 -	GAPDH	16.6962									GAPDH	16.9952
											Ascl1	Undetermined
Ascl1 +	Ascl1	15.9992	15.9534
Ascl1 +	Ascl1	16.0234									Ascl1	17.6452	17.6514
Ascl1 +	Ascl1	15.8377									Ascl1	17.6411
Ascl1 +	GAPDH	17.4782	17.5395								Ascl1	17.6679
Ascl1 +	GAPDH	17.3935									GAPDH	17.084	17.0671
Ascl1 +	GAPDH	17.7468									GAPDH	16.9885
											GAPDH	17.1287
-RT Ascl1 -	Ascl1	Undetermined
-RT Ascl1 +	Ascl1	Undetermined
				ΔCt No Dox	ΔCt Dox	ΔΔCt	Fold change	Mean fold change	SD
MyoD -	MyoD1	25.5525	25.565	8.91186	0.402334	-8.50952	364.436	368.516	18.0738
MyoD -	MyoD1	25.608		8.96737	0.504539	-8.46283	352.831
MyoD -	MyoD1	25.5344		8.89376	0.292801	-8.60096	388.281
MyoD -	GAPDH	16.7456	16.6407
MyoD -	GAPDH	16.4982
MyoD -	GAPDH	16.6782
MyoD +	MyoD1	17.2528	17.2503
MyoD +	MyoD1	17.355
MyoD +	MyoD1	17.1433
MyoD +	GAPDH	16.7641	16.8505
MyoD +	GAPDH	16.8091
MyoD +	GAPDH	16.9782
-RT MyoD1 -	MyoD1	Undetermined
-RT MyoD1 +	MyoD1	Undetermined
				ΔCt No Dox	ΔCt Dox	ΔΔCt	Fold change	Mean fold change	SD
Hnf1 -	Hnf1	24.7525	24.7642	8.42048	1.82096	-6.59952	96.9736	105.132	10.0083
Hnf1 -	Hnf1	24.698		8.36597	1.69179	-6.67418	102.124
Hnf1 -	Hnf1	24.8423		8.51029	1.64859	-6.86171	116.3
Hnf1 -	GAPDH	16.2848	16.332
Hnf1 -	GAPDH	16.3235
Hnf1 -	GAPDH	16.3876
Hnf1 +	Hnf1	18.1555	18.055
Hnf1 +	Hnf1	18.0264
Hnf1 +	Hnf1	17.9832
Hnf1 +	GAPDH	16.1846	16.3346
Hnf1 +	GAPDH	16.2681
Hnf1 +	GAPDH	16.5511
-RT Hnf1 -	Hnf1	Undetermined
-RT Hnf1 +	Hnf1	Undetermined
				ΔCt No Dox	ΔCt Dox	ΔΔCt	Fold change	Mean fold change	SD
Oct4 -	Oct4 #1	26.3297	26.1361	9.89525	2.14865	-7.7466	214.762	170.752	38.1171
Oct4 -	Oct4 #1	26.0318		9.59734	2.3759	-7.22144	149.234
Oct4 -	Oct4 #1	26.0467		9.61219	2.40021	-7.21198	148.26
Oct4 -	GAPDH	16.2859	16.4345
Oct4 -	GAPDH	16.6719
Oct4 -	GAPDH	16.3456
Oct4 +	Oct4 #1	18.6211	18.7807
Oct4 +	Oct4 #1	18.8483
Oct4 +	Oct4 #1	18.8726
Oct4 +	GAPDH	16.4138	16.4724
Oct4 +	GAPDH	16.6011
Oct4 +	GAPDH	16.4023
-RT Oct4 -	Oct4 #1	34.8177	34.8177
-RT Oct4 +	Oct4 #1	Undetermined
				ΔCt No Dox	ΔCt Dox	ΔΔCt	Fold change	Mean fold change	SD
Oct4 -	Oct4 #2	26.1494	26.1188	7.32275	0.129086	-7.19366	146.389	157.159	14.411
Oct4 -	Oct4 #2	26.2274		7.4007	-0.0383396	-7.43904	173.53
Oct4 -	Oct4 #2	25.9797		7.15299	-0.0907478	-7.24374	151.559
Oct4 +	Oct4 #2	18.9558	18.8267
Oct4 +	Oct4 #2	18.7884
Oct4 +	Oct4 #2	18.736
-RT Oct4 -	Oct4 #2	37.2328	37.2328
-RT Oct4 +	Oct4 #2	Undetermined

## Sheet: Results Exp 3
Block Type	384-Well Block
Calibration Background is expired	No
Calibration Background performed on	07-05-2019
Calibration Normalization FAM-ROX is expired	No
Calibration Normalization FAM-ROX performed on	07-05-2019
Calibration Normalization VIC-ROX is expired	No
Calibration Normalization VIC-ROX performed on	07-05-2019
Calibration Pure Dye FAM is expired	No
Calibration Pure Dye FAM performed on	07-05-2019
Calibration Pure Dye NED is expired	No
Calibration Pure Dye NED performed on	07-05-2019
Calibration Pure Dye ROX is expired	No
Calibration Pure Dye ROX performed on	07-05-2019
Calibration Pure Dye SYBR is expired	No
Calibration Pure Dye SYBR performed on	07-05-2019
Calibration Pure Dye TAMRA is expired	No
Calibration Pure Dye TAMRA performed on	07-05-2019
Calibration Pure Dye VIC is expired	No
Calibration Pure Dye VIC performed on	07-05-2019
Calibration ROI is expired	No
Calibration ROI performed on	07-05-2019
Calibration Uniformity is expired	No
Calibration Uniformity performed on	07-05-2019
Chemistry	SYBR_GREEN
Date Created	2019-08-08 10:04:57 AM CEST
Experiment Barcode
Experiment Comment
Experiment File Name	D:\Users\INSTR-ADMIN\Desktop\CB\Bob\rtTA_48_hour_Dox_Round_5.eds
Experiment Name	2019-08-08 100457
Experiment Run End Time	2019-08-08 13:22:54 PM CEST
Experiment Type	Standard Curve
Instrument Name	278860086
Instrument Serial Number	278860086
Instrument Type	QuantStudio(TM) 6 Flex System
Passive Reference	ROX
Quantification Cycle Method	Ct
Signal Smoothing On	true
Stage/ Cycle where Analysis is performed	Stage 2, Step 2
User Name
Well	Well Position	Sample Name	Target Name	CT	Tm1
1	A1	Oct4	Oct4	26.5513	85.1283
2	A2	Oct4	Oct4	27.6057	85.1283
3	A3	Oct4	Oct4	27.4815	85.1283
4	A4	Oct4	GAPDH	16.5828	80.4
5	A5	Oct4	GAPDH	16.8414	80.4
6	A6	Oct4	GAPDH	16.9959	80.4
7	A7	Oct4 dox	Oct4	20.0682	85.2596
8	A8	Oct4 dox	Oct4	19.9388	85.2596
9	A9	Oct4 dox	Oct4	20.074	85.2596
10	A10	Oct4 dox	GAPDH	16.6484	80.4
11	A11	Oct4 dox	GAPDH	17.0676	80.4
12	A12	Oct4 dox	GAPDH	16.885	80.4
22	A22	-RT Oct4 no dox	Oct4	Undetermined	62.012
24	A24	-RT Oct4 dox	Oct4	Undetermined	61.2239
25	B1	Sox2	Sox2	23.4208	86.8358
26	B2	Sox2	Sox2	23.6048	86.8358
27	B3	Sox2	Sox2	23.5499	86.8358
28	B4	Sox2	GAPDH	16.6233	80.4
29	B5	Sox2	GAPDH	16.4849	80.4
30	B6	Sox2	GAPDH	16.6228	80.4
31	B7	Sox2 dox	Sox2	18.4659	86.8358
32	B8	Sox2 dox	Sox2	18.2504	86.8358
33	B9	Sox2 dox	Sox2	18.3466	86.8358
34	B10	Sox2 dox	GAPDH	17.0778	80.4
35	B11	Sox2 dox	GAPDH	16.8902	80.4
36	B12	Sox2 dox	GAPDH	17.0203	80.4
46	B22	-RT Sox2 no dox	Sox2	Undetermined	60.9613
48	B24	-RT Sox2 dox	Sox2	Undetermined	61.2239
49	C1	MyoD	MyoD	27.5023	86.3104
50	C2	MyoD	MyoD	27.7056	86.3104
51	C3	MyoD	MyoD	27.5955	86.3104
52	C4	MyoD	GAPDH	17.0005	80.4
53	C5	MyoD	GAPDH	16.885	80.5313
54	C6	MyoD	GAPDH	16.9882	80.5313
55	C7	MyoD dox	MyoD	18.8834	86.5731
56	C8	MyoD dox	MyoD	18.5828	86.5731
57	C9	MyoD dox	MyoD	18.5858	86.5731
58	C10	MyoD dox	GAPDH	16.8809	80.4
59	C11	MyoD dox	GAPDH	16.8649	80.4
60	C12	MyoD dox	GAPDH	16.8329	80.4
70	C22	-RT MyoD no dox	MyoD	Undetermined	61.8806
72	C24	-RT MyoD dox	MyoD	Undetermined	60.9613
73	D1	Ascl1	Ascl1	22.747	89.8566
74	D2	Ascl1	Ascl1	22.6871	89.8566
75	D3	Ascl1	Ascl1	22.3904	89.8566
76	D4	Ascl1	GAPDH	16.9648	80.4
77	D5	Ascl1	GAPDH	16.9051	80.4
78	D6	Ascl1	GAPDH	16.9256	80.4
79	D7	Ascl1 dox	Ascl1	15.9302	89.988
80	D8	Ascl1 dox	Ascl1	15.4127	89.8566
81	D9	Ascl1 dox	Ascl1	15.5515	89.988
82	D10	Ascl1 dox	GAPDH	17.2561	80.4
83	D11	Ascl1 dox	GAPDH	17.4104	80.4
84	D12	Ascl1 dox	GAPDH	17.4386	80.4
94	D22	-RT Ascl1 no dox	Ascl1	Undetermined	61.0926
96	D24	-RT Ascl1 dox	Ascl1	Undetermined	61.0926
97	E1	Ngn2	Ngn2	25.8395	89.988
98	E2	Ngn2	Ngn2	26.055	89.988
99	E3	Ngn2	Ngn2	25.9115	89.988
100	E4	Ngn2	GAPDH	16.5276	80.5313
101	E5	Ngn2	GAPDH	16.5601	80.5313
102	E6	Ngn2	GAPDH	16.6602	80.5313
103	E7	Ngn2 dox	Ngn2	19.4682	89.988
104	E8	Ngn2 dox	Ngn2	19.3809	89.988
105	E9	Ngn2 dox	Ngn2	19.5299	89.988
106	E10	Ngn2 dox	GAPDH	17.0993	80.4
107	E11	Ngn2 dox	GAPDH	16.9969	80.4
108	E12	Ngn2 dox	GAPDH	16.996	80.4
118	E22	-RT Ngn2 no dox	Ngn2	Undetermined	61.0926
120	E24	-RT Ngn2 dox	Ngn2	Undetermined	61.3553
121	F1	HNF1	HNF1	25.1957	85.391
122	F2	HNF1	HNF1	25.2901	85.391
123	F3	HNF1	HNF1	25.2234	85.391
124	F4	HNF1	GAPDH	16.8094	80.5313
125	F5	HNF1	GAPDH	16.3145	80.5313
126	F6	HNF1	GAPDH	16.7662	80.5313
127	F7	Hnf1 dox	HNF1	18.8709	85.5223
128	F8	Hnf1 dox	HNF1	18.5415	85.391
129	F9	Hnf1 dox	HNF1	18.7235	85.391
130	F10	Hnf1 dox	GAPDH	17.2173	80.4
131	F11	Hnf1 dox	GAPDH	17.032	80.4
132	F12	Hnf1 dox	GAPDH	17.0141	80.4
142	F22	-RT HNF1 no dox	HNF1	Undetermined	62.2747
144	F24	-RT HNF1 dox	HNF1	Undetermined	61.0926
145	G1	Unt	Oct4	36.5618	76.9851
146	G2	Unt	Oct4	Undetermined	62.2747
147	G3	Unt	Oct4	35.5506	76.7224
148	G4	Unt	GAPDH	16.8561	80.5313
149	G5	Unt	GAPDH	16.8865	80.5313
150	G6	Unt	GAPDH	16.7854	80.4
151	G7	Unt dox	Oct4	34.9935	77.1164
152	G8	Unt dox	Oct4	35.5314	77.2477
153	G9	Unt dox	Oct4	Undetermined	61.3553
154	G10	Unt dox	GAPDH	17.2032	80.4
155	G11	Unt dox	GAPDH	17.2704	80.4
156	G12	Unt dox	GAPDH	17.1287	80.4
169	H1	Unt	Sox2	Undetermined	64.3762
170	H2	Unt	Sox2	Undetermined	60.9613
171	H3	Unt	Sox2	37.5019	75.2776
175	H7	Unt dox	Sox2	35.5246	86.8358
176	H8	Unt dox	Sox2	36.5266	75.2776
177	H9	Unt dox	Sox2	Undetermined	61.3553
193	I1	Unt	MyoD	Undetermined	64.5075
194	I2	Unt	MyoD	Undetermined	63.8508
195	I3	Unt	MyoD	Undetermined	64.2448
199	I7	Unt dox	MyoD	36.4856	86.0477
200	I8	Unt dox	MyoD	Undetermined	60.9613
201	I9	Unt dox	MyoD	Undetermined	61.2239
217	J1	Unt	Ascl1	31.1913	64.6388
218	J2	Unt	Ascl1	34.3719	89.8566
219	J3	Unt	Ascl1	36.7446	89.8566
223	J7	Unt dox	Ascl1	35.8659	89.7253
224	J8	Unt dox	Ascl1	36.1901	89.7253
225	J9	Unt dox	Ascl1	35.5687	89.7253
238	J22	Water	GAPDH	Undetermined	61.618
239	J23	Water	GAPDH	Undetermined	60.9613
240	J24	Water	GAPDH	Undetermined	60.9613
241	K1	Unt	Ngn2	Undetermined	61.2239
242	K2	Unt	Ngn2	36.9279	89.8566
243	K3	Unt	Ngn2	37.4706	89.8566
247	K7	Unt dox	Ngn2	35.3035	89.7253
248	K8	Unt dox	Ngn2	37.4756	89.7253
249	K9	Unt dox	Ngn2	39.8625	89.7253
262	K22	Water	Oct4	Undetermined	61.3553
263	K23	Water	Oct4	Undetermined	61.2239
264	K24	Water	Oct4	Undetermined	61.618
265	L1	Unt	HNF1	Undetermined	64.6388
266	L2	Unt	HNF1	Undetermined	65.2956
267	L3	Unt	HNF1	36.662	85.2596
271	L7	Unt dox	HNF1	36.6965	85.1283
272	L8	Unt dox	HNF1	Undetermined	61.2239
273	L9	Unt dox	HNF1	Undetermined	61.7493
286	L22	Water	Sox2	Undetermined	61.2239
287	L23	Water	Sox2	Undetermined	60.8299
288	L24	Water	Sox2	Undetermined	60.8299
310	M22	Water	MyoD	Undetermined	61.4866
311	M23	Water	MyoD	Undetermined	61.4866
312	M24	Water	MyoD	Undetermined	61.4866
334	N22	Water	Ascl1	Undetermined	61.0926
335	N23	Water	Ascl1	33.8784	61.4866
336	N24	Water	Ascl1	Undetermined	61.3553
358	O22	Water	Ngn2	Undetermined	61.0926
359	O23	Water	Ngn2	Undetermined	60.9613
360	O24	Water	Ngn2	Undetermined	61.3553
382	P22	Water	HNF1	Undetermined	61.0926
383	P23	Water	HNF1	Undetermined	61.3553
384	P24	Water	HNF1	Undetermined	62.012

## Sheet: Analysis Exp 3
Well Position	Sample Name	Target Name	CT	Ct Mean	ΔCt Untransfected	ΔCt No Dox	ΔΔCt	Fold change	Mean fold change	SD	Well Position	Sample Name	Target Name	CT	Ct Mean	ΔCt Untransfected	ΔCt No Dox	ΔΔCt	Fold change	Mean fold change	SD	Well Position	Sample Name	Target Name	CT	Ct Mean	ΔCt Untransfected	ΔCt No Dox	ΔΔCt	Fold change	Mean fold change	SD
A1	Oct4	Oct4	26.5513	27.2128	23.1573	9.74458	-13.4127	10905.3	5486.68	333.736	B1	Sox2	Sox2	23.4208	23.5252	23.1573	6.84383	-16.3135	81442.4	75868.6	5022.87	C1	MyoD	MyoD	27.5023	27.6011	23.1573	10.5444	-12.6129	6264.26	5859.18	411.771
A2	Oct4	Oct4	27.6057		23.1573	10.799	-12.3583	5250.7			B2	Sox2	Sox2	23.6048		23.1573	7.02778	-16.1295	71692.8			C2	MyoD	MyoD	27.7056		23.1573	10.7477	-12.4097	5441.03
A3	Oct4	Oct4	27.4815		23.1573	10.6748	-12.4825	5722.67			B3	Sox2	Sox2	23.5499		23.1573	6.97294	-16.1844	74470.5			C3	MyoD	MyoD	27.5955		23.1573	10.6376	-12.5197	5872.25
A4	Oct4	GAPDH	16.5828	16.8067						35	B4	Sox2	GAPDH	16.6233	16.577							C4	MyoD	GAPDH	17.0005	16.9579
A5	Oct4	GAPDH	16.8414		ΔCt Untransfected	ΔCt Dox	ΔΔCt	Fold change	Mean fold change		B5	Sox2	GAPDH	16.4849		ΔCt Untransfected	ΔCt Dox	ΔΔCt	Fold change	Mean fold change		C5	MyoD	GAPDH	16.885		ΔCt Untransfected	ΔCt Dox	ΔΔCt	Fold change	Mean fold change
A6	Oct4	GAPDH	16.9959		22.7992	3.2012	-19.598	793590	817351	43931.3	B6	Sox2	GAPDH	16.6228		21.3074	1.4698	-19.8376	936970	1.01421e+06	75543.6	C6	MyoD	GAPDH	16.9882		21.6278	2.02384	-19.6039	796839	919225	105994
					22.7992	3.07183	-19.7274	868045								21.3074	1.25428	-20.0532	1.08793e+06								21.6278	1.72324	-19.9045	981435
A7	Oct4 dox	Oct4	20.0682	20.027	22.7992	3.20699	-19.5923	790417			B7	Sox2 dox	Sox2	18.4659	18.3543	21.3074	1.35053	-19.9569	1.01772e+06			C7	MyoD dox	MyoD	18.8834	18.684	21.6278	1.72623	-19.9015	979400
A8	Oct4 dox	Oct4	19.9388								B8	Sox2 dox	Sox2	18.2504								C8	MyoD dox	MyoD	18.5828
A9	Oct4 dox	Oct4	20.074		ΔCt No Dox	ΔCt Dox	ΔΔCt	Fold change	Mean fold change		B9	Sox2 dox	Sox2	18.3466		ΔCt No Dox	ΔCt Dox	ΔΔCt	Fold change	Mean fold change		C9	MyoD dox	MyoD	18.5858		ΔCt No Dox	ΔCt Dox	ΔΔCt	Fold change	Mean fold change
A10	Oct4 dox	GAPDH	16.6484	16.867	9.74458	3.2012	-6.54338	93.2722	160.732	60.9673	B10	Sox2 dox	GAPDH	17.0778	16.9961	6.84383	1.4698	-5.37403	41.4709	48.478	6.64981	C10	MyoD dox	GAPDH	16.8809	16.8596	10.5444	2.02384	-8.52055	367.232	456.49	79.7506
A11	Oct4 dox	GAPDH	17.0676		10.799	3.07183	-7.7272	211.894			B11	Sox2 dox	GAPDH	16.8902		7.02778	1.25428	-5.7735	54.701			C11	MyoD dox	GAPDH	16.8649		10.7477	1.72324	-9.02442	520.739
A12	Oct4 dox	GAPDH	16.885		10.6748	3.20699	-7.46786	177.031			B12	Sox2 dox	GAPDH	17.0203		6.97294	1.35053	-5.62241	49.2622			C12	MyoD dox	GAPDH	16.8329		10.6376	1.72623	-8.91139	481.499
A22	-RT Oct4 no dox	Oct4	Undetermined								B22	-RT Sox2 no dox	Sox2	Undetermined								C22	-RT MyoD no dox	MyoD	Undetermined
A24	-RT Oct4 dox	Oct4	Undetermined								B24	-RT Sox2 dox	Sox2	Undetermined								C24	-RT MyoD dox	MyoD	Undetermined
					ΔCt No Dox	ΔCt Dox										ΔCt No Dox	ΔCt Dox										ΔCt No Dox	ΔCt Dox
G1	Unt	Oct4	40	40	23.1573	22.7992					H1	Unt	Sox2	40	40	23.1573	21.3074					I1	Unt	MyoD	40	40	23.1573	21.6278
G2	Unt	Oct4	40								H2	Unt	Sox2	40								I2	Unt	MyoD	40
G3	Unt	Oct4	40								H3	Unt	Sox2	40								I3	Unt	MyoD	40
G7	Unt dox	Oct4	40	40							H7	Unt dox	Sox2	35.5246	38.5082							I7	Unt dox	MyoD	36.4856	38.8285
G8	Unt dox	Oct4	40								H8	Unt dox	Sox2	40								I8	Unt dox	MyoD	40
G9	Unt dox	Oct4	40								H9	Unt dox	Sox2	40								I9	Unt dox	MyoD	40
Well Position	Sample Name	Target Name	CT	Ct Mean	ΔCt Untransfected	ΔCt No Dox	ΔΔCt	Fold change	Mean fold change	SD	Well Position	Sample Name	Target Name	CT	Ct Mean	ΔCt Untransfected	ΔCt No Dox	ΔΔCt	Fold change	Mean fold change	SD	Well Position	Sample Name	Target Name	CT	Ct Mean	ΔCt Untransfected	ΔCt No Dox	ΔΔCt	Fold change	Mean fold change	SD
D1	Ascl1	Ascl1	22.747	22.6082	20.1961	5.81519	-14.381	21335.3	23630.6	3225.05	E1	Ngn2	Ngn2	25.8395	25.9354	21.2901	9.25687	-12.0333	4191.59	3929.61	295.144	F1	HNF1	HNF1	25.1957	25.2364	22.0447	8.56567	-13.479	11417.7	11104	371.318
D2	Ascl1	Ascl1	22.6871		20.1961	5.75535	-14.4408	22238.8			E2	Ngn2	Ngn2	26.055		21.2901	9.47242	-11.8177	3609.85			F2	HNF1	HNF1	25.2901		22.0447	8.66013	-13.3845	10694
D3	Ascl1	Ascl1	22.3904		20.1961	5.45858	-14.7376	27317.9			E3	Ngn2	Ngn2	25.9115		21.2901	9.32892	-11.9612	3987.39			F3	HNF1	HNF1	25.2234		22.0447	8.59339	-13.4513	11200.4
D4	Ascl1	GAPDH	16.9648	16.9318							E4	Ngn2	GAPDH	16.5276	16.5826							F4	HNF1	GAPDH	16.8094	16.63
D5	Ascl1	GAPDH	16.9051		ΔCt Untransfected	ΔCt Dox	ΔΔCt	Fold change	Mean fold change		E5	Ngn2	GAPDH	16.5601		ΔCt Untransfected	ΔCt Dox	ΔΔCt	Fold change	Mean fold change		F5	HNF1	GAPDH	16.3145		ΔCt Untransfected	ΔCt Dox	ΔΔCt	Fold change	Mean fold change
D6	Ascl1	GAPDH	16.9256		18.6741	-1.43818	-20.1123	1.13347e+06	1.40992e+06	250701	E6	Ngn2	GAPDH	16.6602		20.3464	2.4375	-17.9089	246109	247794	12909.9	F6	HNF1	GAPDH	16.7662		21.6981	1.78308	-19.915	988569	1.10853e+06	127328
					18.6741	-1.95568	-20.6298	1.62254e+06								20.3464	2.35019	-17.9962	261463								21.6981	1.45368	-20.2444	1.24213e+06
D7	Ascl1 dox	Ascl1	15.9302	15.6315	18.6741	-1.8169	-20.491	1.47373e+06			E7	Ngn2 dox	Ngn2	19.4682	19.4597	20.3464	2.49918	-17.8473	235809			F7	Hnf1 dox	HNF1	18.8709	18.7119	21.6981	1.63572	-20.0623	1.09488e+06
D8	Ascl1 dox	Ascl1	15.4127								E8	Ngn2 dox	Ngn2	19.3809								F8	Hnf1 dox	HNF1	18.5415
D9	Ascl1 dox	Ascl1	15.5515		ΔCt No Dox	ΔCt Dox	ΔΔCt	Fold change	Mean fold change		E9	Ngn2 dox	Ngn2	19.5299		ΔCt No Dox	ΔCt Dox	ΔΔCt	Fold change	Mean fold change		F9	Hnf1 dox	HNF1	18.7235		ΔCt No Dox	ΔCt Dox	ΔΔCt	Fold change	Mean fold change
D10	Ascl1 dox	GAPDH	17.2561	17.3684	5.81519	-1.43818	-7.25337	152.574	172.346	32.2261	E10	Ngn2 dox	GAPDH	17.0993	17.0307	9.25687	2.4375	-6.81936	112.936	122.001	15.0016	F10	Hnf1 dox	GAPDH	17.2173	17.0878	8.56567	1.78308	-6.78259	110.094	127.361	18.9854
D11	Ascl1 dox	GAPDH	17.4104		5.75535	-1.95568	-7.71103	209.532			E11	Ngn2 dox	GAPDH	16.9969		9.47242	2.35019	-7.12223	139.317			F11	Hnf1 dox	GAPDH	17.032		8.66013	1.45368	-7.20645	147.692
D12	Ascl1 dox	GAPDH	17.4386		5.45858	-1.8169	-7.27548	154.931			E12	Ngn2 dox	GAPDH	16.996		9.32892	2.49918	-6.82973	113.751			F12	Hnf1 dox	GAPDH	17.0141		8.59339	1.63572	-6.95766	124.298
D22	-RT Ascl1 no dox	Ascl1	Undetermined								E22	-RT Ngn2 no dox	Ngn2	Undetermined								F22	-RT HNF1 no dox	HNF1	Undetermined
D24	-RT Ascl1 dox	Ascl1	Undetermined								E24	-RT Ngn2 dox	Ngn2	Undetermined								F24	-RT HNF1 dox	HNF1	Undetermined
					ΔCt No Dox	ΔCt Dox										ΔCt No Dox	ΔCt Dox										ΔCt No Dox	ΔCt Dox
J1	Unt	Ascl1	40	37.0388	20.1961	18.6741					K1	Unt	Ngn2	40	38.1328	21.2901	20.3464					L1	Unt	HNF1	40	38.8873	22.0447	21.6981
J2	Unt	Ascl1	34.3719								K2	Unt	Ngn2	36.9279								L2	Unt	HNF1	40
J3	Unt	Ascl1	36.7446								K3	Unt	Ngn2	37.4706								L3	Unt	HNF1	36.662
J7	Unt dox	Ascl1	35.8659	35.8749							K7	Unt dox	Ngn2	35.3035	37.5472							L7	Unt dox	HNF1	36.6965	38.8988
J8	Unt dox	Ascl1	36.1901								K8	Unt dox	Ngn2	37.4756								L8	Unt dox	HNF1	40
J9	Unt dox	Ascl1	35.5687								K9	Unt dox	Ngn2	39.8625								L9	Unt dox	HNF1	40
G4	Unt	GAPDH	16.8561	16.8427
G5	Unt	GAPDH	16.8865
G6	Unt	GAPDH	16.7854
G10	Unt dox	GAPDH	17.2032	17.2008
G11	Unt dox	GAPDH	17.2704
G12	Unt dox	GAPDH	17.1287
J22	Water	GAPDH	Undetermined
J23	Water	GAPDH	Undetermined
J24	Water	GAPDH	Undetermined
K22	Water	Oct4	Undetermined
K23	Water	Oct4	Undetermined
K24	Water	Oct4	Undetermined
L22	Water	Sox2	Undetermined
L23	Water	Sox2	Undetermined
L24	Water	Sox2	Undetermined
M22	Water	MyoD	Undetermined
M23	Water	MyoD	Undetermined
M24	Water	MyoD	Undetermined
N22	Water	Ascl1	Undetermined
N23	Water	Ascl1	33.8784
N24	Water	Ascl1	Undetermined
O22	Water	Ngn2	Undetermined
O23	Water	Ngn2	Undetermined
O24	Water	Ngn2	Undetermined
P22	Water	HNF1	Undetermined
P23	Water	HNF1	Undetermined
P24	Water	HNF1	Undetermined

## Sheet: Results Exp 4
Block Type	384-Well Block
Calibration Background is expired	No
Calibration Background performed on	07-27-2021
Calibration Normalization FAM-ROX is expired	No
Calibration Normalization FAM-ROX performed on	07-27-2021
Calibration Normalization VIC-ROX is expired	No
Calibration Normalization VIC-ROX performed on	07-27-2021
Calibration Pure Dye FAM is expired	No
Calibration Pure Dye FAM performed on	07-27-2021
Calibration Pure Dye NED is expired	No
Calibration Pure Dye NED performed on	07-27-2021
Calibration Pure Dye ROX is expired	No
Calibration Pure Dye ROX performed on	07-27-2021
Calibration Pure Dye SYBR is expired	No
Calibration Pure Dye SYBR performed on	07-27-2021
Calibration Pure Dye TAMRA is expired	No
Calibration Pure Dye TAMRA performed on	07-27-2021
Calibration Pure Dye VIC is expired	No
Calibration Pure Dye VIC performed on	07-27-2021
Calibration ROI is expired	No
Calibration ROI performed on	07-27-2021
Calibration Uniformity is expired	No
Calibration Uniformity performed on	07-27-2021
Chemistry	SYBR_GREEN
Date Created	2021-09-24 10:37:07 AM CEST
Experiment Barcode
Experiment Comment
Experiment File Name	D:\Users\INSTR-ADMIN\Desktop\24092021_Bob1_48h_induction.eds
Experiment Name	2021-09-24 103708
Experiment Run End Time	2021-09-24 12:55:53 PM CEST
Experiment Type	Standard Curve
Instrument Name	278860086
Instrument Serial Number	278860086
Instrument Type	QuantStudio(TM) 6 Flex System
Passive Reference	ROX
Quantification Cycle Method	Ct
Signal Smoothing On	true
Stage/ Cycle where Analysis is performed	Stage 2, Step 2
User Name
Well	Well Position	Omit	Sample Name	Target Name	Task	Reporter	Quencher	CT	Ct Mean	Ct SD	Quantity	Quantity Mean	Quantity SD	Automatic Ct Threshold	Ct Threshold	Automatic Baseline	Baseline Start	Baseline End	Comments	Y-Intercept	R(superscript 2)	Tm1	Slope	Tm2	Efficiency	Tm3	HIGHSD	NOAMP	OUTLIERRG	EXPFAIL
1	A1	FALSE	FoxA2 no Dox	FoxA2	UNKNOWN	SYBR	None	25.6229	26.3027	0.603812				TRUE	0.104093	TRUE	1	40				84.4985					Y	N	N	N
2	A2	FALSE	FoxA2 no Dox	FoxA2	UNKNOWN	SYBR	None	26.5085	26.3027	0.603812				TRUE	0.104093	TRUE	1	40				84.4985		73.7228			Y	N	N	N
3	A3	FALSE	FoxA2 no Dox	FoxA2	UNKNOWN	SYBR	None	26.7767	26.3027	0.603812				TRUE	0.104093	TRUE	1	40				84.4985		73.8542			Y	N	N	N
4	A4	FALSE	FoxA2 no Dox	GAPDH	UNKNOWN	SYBR	None	16.0235	15.9227	0.307746				TRUE	0.0718703	TRUE	1	40				80.6876					N	N	N	N
5	A5	FALSE	FoxA2 no Dox	GAPDH	UNKNOWN	SYBR	None	15.5772	15.9227	0.307746				TRUE	0.0718703	TRUE	1	40				80.6876					N	N	N	N
6	A6	FALSE	FoxA2 no Dox	GAPDH	UNKNOWN	SYBR	None	16.1674	15.9227	0.307746				TRUE	0.0718703	TRUE	1	40				80.6876					N	N	N	N
7	A7	FALSE	FoxA2 Dox	FoxA2	UNKNOWN	SYBR	None	18.5842	18.9042	0.286377				TRUE	0.104093	TRUE	1	40				84.6299					N	N	N	N
8	A8	FALSE	FoxA2 Dox	FoxA2	UNKNOWN	SYBR	None	19.1365	18.9042	0.286377				TRUE	0.104093	TRUE	1	40				84.6299					N	N	N	N
9	A9	FALSE	FoxA2 Dox	FoxA2	UNKNOWN	SYBR	None	18.9918	18.9042	0.286377				TRUE	0.104093	TRUE	1	40				84.6299					N	N	N	N
10	A10	FALSE	FoxA2 Dox	GAPDH	UNKNOWN	SYBR	None	17.7138	17.441	0.246786				TRUE	0.0718703	TRUE	1	40				80.6876					N	N	N	N
11	A11	FALSE	FoxA2 Dox	GAPDH	UNKNOWN	SYBR	None	17.3761	17.441	0.246786				TRUE	0.0718703	TRUE	1	40				80.6876					N	N	N	N
12	A12	FALSE	FoxA2 Dox	GAPDH	UNKNOWN	SYBR	None	17.2331	17.441	0.246786				TRUE	0.0718703	TRUE	1	40				80.6876					N	N	N	N
22	A22	FALSE	FoxA2 no dox -RT	FoxA2	UNKNOWN	SYBR	None	34.9058	34.9058					TRUE	0.104093	TRUE	1	40				84.4985		73.46			N	N	N	N
24	A24	FALSE	FoxA2 dox -RT	FoxA2	UNKNOWN	SYBR	None	34.2661	34.2661					TRUE	0.104093	TRUE	1	40				84.6299					N	N	N	N
25	B1	FALSE	Sox 2 no dox	Sox2	UNKNOWN	SYBR	None	23.6277	24.0471	0.363432				TRUE	0.28432	TRUE	1	40				89.8864					N	N	N	N
26	B2	FALSE	Sox 2 no dox	Sox2	UNKNOWN	SYBR	None	24.2685	24.0471	0.363432				TRUE	0.28432	TRUE	1	40				90.0178					N	N	N	N
27	B3	FALSE	Sox 2 no dox	Sox2	UNKNOWN	SYBR	None	24.2451	24.0471	0.363432				TRUE	0.28432	TRUE	1	40				90.0178					N	N	N	N
28	B4	FALSE	Sox 2 no dox	GAPDH	UNKNOWN	SYBR	None	16.421	15.9632	0.627532				TRUE	0.0718703	TRUE	1	40				80.6876					Y	N	N	N
29	B5	FALSE	Sox 2 no dox	GAPDH	UNKNOWN	SYBR	None	15.2479	15.9632	0.627532				TRUE	0.0718703	TRUE	1	40				80.6876					Y	N	N	N
30	B6	FALSE	Sox 2 no dox	GAPDH	UNKNOWN	SYBR	None	16.2207	15.9632	0.627532				TRUE	0.0718703	TRUE	1	40				80.6876					Y	N	N	N
31	B7	FALSE	Sox2 Docx	Sox2	UNKNOWN	SYBR	None	17.9937	18.7445	0.983547				TRUE	0.28432	TRUE	1	40				90.0178					Y	N	N	N
32	B8	FALSE	Sox2 Docx	Sox2	UNKNOWN	SYBR	None	18.3819	18.7445	0.983547				TRUE	0.28432	TRUE	1	40				90.0178					Y	N	N	N
33	B9	FALSE	Sox2 Docx	Sox2	UNKNOWN	SYBR	None	19.8579	18.7445	0.983547				TRUE	0.28432	TRUE	1	40				90.0178					Y	N	N	N
34	B10	FALSE	Sox2 Docx	GAPDH	UNKNOWN	SYBR	None	17.1244	16.1098	1.13611				TRUE	0.0718703	TRUE	1	40				80.6876					Y	N	N	N
35	B11	FALSE	Sox2 Docx	GAPDH	UNKNOWN	SYBR	None	16.3227	16.1098	1.13611				TRUE	0.0718703	TRUE	1	40				80.6876					Y	N	N	N
36	B12	FALSE	Sox2 Docx	GAPDH	UNKNOWN	SYBR	None	14.8823	16.1098	1.13611				TRUE	0.0718703	TRUE	1	40				80.5562					Y	N	N	N
46	B22	FALSE	Sox2 no dox -rt	Sox2	UNKNOWN	SYBR	None	Undetermined						TRUE	0.28432	TRUE	1	40				61.1074					N	N	N	Y
48	B24	FALSE	Sox2 dox -rt	Sox2	UNKNOWN	SYBR	None	39.3824	39.3824					TRUE	0.28432	TRUE	1	40				89.755					N	N	N	N
49	C1	FALSE	Sox 2 no dox	Sox2 60	UNKNOWN	SYBR	None	23.5155	23.8177	0.551982				TRUE	0.128376	TRUE	1	40				89.8864					Y	N	N	N
50	C2	FALSE	Sox 2 no dox	Sox2 60	UNKNOWN	SYBR	None	24.7369	23.8177	0.551982				TRUE	0.128376	TRUE	1	40				89.8864					Y	N	N	N
51	C3	FALSE	Sox 2 no dox	Sox2 60	UNKNOWN	SYBR	None	24.2094	23.8177	0.551982				TRUE	0.128376	TRUE	1	40				89.8864					Y	N	N	N
55	C7	FALSE	Sox 2 no dox	Sox2 60	UNKNOWN	SYBR	None	23.3429	23.8177	0.551982				TRUE	0.128376	TRUE	1	40				89.8864					Y	N	N	N
56	C8	FALSE	Sox 2 no dox	Sox2 60	UNKNOWN	SYBR	None	23.3695	23.8177	0.551982				TRUE	0.128376	TRUE	1	40				89.8864					Y	N	N	N
57	C9	FALSE	Sox 2 no dox	Sox2 60	UNKNOWN	SYBR	None	23.7319	23.8177	0.551982				TRUE	0.128376	TRUE	1	40				89.8864					Y	N	N	N
70	C22	FALSE	Sox2 no dox -rt	Sox2 60	UNKNOWN	SYBR	None	Undetermined						TRUE	0.128376	TRUE	1	40				79.8991					N	Y	N	N
72	C24	FALSE	Sox2 dox -rt	Sox2 60	UNKNOWN	SYBR	None	Undetermined						TRUE	0.128376	TRUE	1	40				61.1074					N	N	N	Y
79	D7	FALSE	Sox2 Docx	Sox2 60	UNKNOWN	SYBR	None	17.4465	17.8731	0.369487				TRUE	0.128376	TRUE	1	40				89.8864					N	N	Y	N
80	D8	FALSE	Sox2 Docx	Sox2 60	UNKNOWN	SYBR	None	18.0902	17.8731	0.369487				TRUE	0.128376	TRUE	1	40				89.8864					N	N	N	N
81	D9	FALSE	Sox2 Docx	Sox2 60	UNKNOWN	SYBR	None	18.0826	17.8731	0.369487				TRUE	0.128376	TRUE	1	40				89.8864					N	N	N	N
310	M22	FALSE	Water	FoxA2	UNKNOWN	SYBR	None	32.1144	33.0531	1.35279				TRUE	0.104093	TRUE	1	40				74.1171		64.5241			Y	N	N	N
311	M23	FALSE	Water	FoxA2	UNKNOWN	SYBR	None	34.6037	33.0531	1.35279				TRUE	0.104093	TRUE	1	40				73.3286					Y	N	N	N
312	M24	FALSE	Water	FoxA2	UNKNOWN	SYBR	None	32.4412	33.0531	1.35279				TRUE	0.104093	TRUE	1	40				73.8542					Y	N	N	N
334	N22	FALSE	Water	Sox2	UNKNOWN	SYBR	None	Undetermined						TRUE	0.28432	TRUE	1	40				60.976					N	Y	N	N
335	N23	FALSE	Water	Sox2	UNKNOWN	SYBR	None	Undetermined						TRUE	0.28432	TRUE	1	40				60.976					N	N	N	N
336	N24	FALSE	Water	Sox2	UNKNOWN	SYBR	None	Undetermined						TRUE	0.28432	TRUE	1	40				61.3702					N	N	N	N
358	O22	FALSE	Water	Sox2 60	UNKNOWN	SYBR	None	Undetermined						TRUE	0.128376	TRUE	1	40				61.1074					N	Y	N	Y
359	O23	FALSE	Water	Sox2 60	UNKNOWN	SYBR	None	Undetermined						TRUE	0.128376	TRUE	1	40				64.1298					N	Y	N	Y
360	O24	FALSE	Water	Sox2 60	UNKNOWN	SYBR	None	Undetermined						TRUE	0.128376	TRUE	1	40				63.6042					N	Y	N	N
382	P22	FALSE	Water	GAPDH	UNKNOWN	SYBR	None	Undetermined						TRUE	0.0718703	TRUE	1	40				61.3702					N	Y	N	Y
383	P23	FALSE	Water	GAPDH	UNKNOWN	SYBR	None	Undetermined						TRUE	0.0718703	TRUE	1	40				61.633					N	Y	N	Y
384	P24	FALSE	Water	GAPDH	UNKNOWN	SYBR	None	Undetermined						TRUE	0.0718703	TRUE	1	40				62.5529					N	N	N	N

## Sheet: Analysis Exp 4
Sample Name	Target Name	CT	Ct Mean	ΔCt No Dox	ΔCt Dox	ΔΔCt	Fold change	Mean fold change	SD
FoxA2 -	FoxA2	25.6229	26.3027	9.7002	1.1432	-8.557	376.63	494.305	128.723
FoxA2 -	FoxA2	26.5085		10.5858	1.69548	-8.89028	474.504
FoxA2 -	FoxA2	26.7767		10.854	1.55076	-9.30328	631.781
FoxA2 -	GAPDH	16.0235	15.9227
FoxA2 -	GAPDH	15.5772
FoxA2 -	GAPDH	16.1674
FoxA2 +	FoxA2	18.5842	18.9042
FoxA2 +	FoxA2	19.1365
FoxA2 +	FoxA2	18.9918
FoxA2 +	GAPDH	17.7138	17.441
FoxA2 +	GAPDH	17.3761
FoxA2 +	GAPDH	17.2331
FoxA2 no dox -RT	FoxA2	34.9058
FoxA2 dox -RT	FoxA2	34.2661
				ΔCt No Dox	ΔCt Dox	ΔΔCt	Fold change	Mean fold change	SD
Sox2 -	Sox2	23.6277	24.0471	7.66447	1.88392	-5.78056	54.9694	47.8745	22.0368
Sox2 -	Sox2	24.2685		8.30535	2.27215	-6.0332	65.4898
Sox2 -	Sox2	24.2451		8.2819	3.74808	-4.53382	23.1642
Sox2 -	GAPDH	16.421	15.9632
Sox2 -	GAPDH	15.2479
Sox2 -	GAPDH	16.2207
Sox2 +	Sox2	17.9937	18.7445
Sox2 +	Sox2	18.3819
Sox2 +	Sox2	19.8579
Sox2 +	GAPDH	17.1244	16.1098
Sox2 +	GAPDH	16.3227
Sox2 +	GAPDH	14.8823
-RT Sox2 no dox	MyoD1	Undetermined
-RT Sox2 dox	MyoD1	39.3824

## Sheet: Results Exp 5
Block Type	384-Well Block
Calibration Background is expired	No
Calibration Background performed on	07-27-2021
Calibration Normalization FAM-ROX is expired	No
Calibration Normalization FAM-ROX performed on	07-27-2021
Calibration Normalization VIC-ROX is expired	No
Calibration Normalization VIC-ROX performed on	07-27-2021
Calibration Pure Dye FAM is expired	No
Calibration Pure Dye FAM performed on	07-27-2021
Calibration Pure Dye NED is expired	No
Calibration Pure Dye NED performed on	07-27-2021
Calibration Pure Dye ROX is expired	No
Calibration Pure Dye ROX performed on	07-27-2021
Calibration Pure Dye SYBR is expired	No
Calibration Pure Dye SYBR performed on	07-27-2021
Calibration Pure Dye TAMRA is expired	No
Calibration Pure Dye TAMRA performed on	07-27-2021
Calibration Pure Dye VIC is expired	No
Calibration Pure Dye VIC performed on	07-27-2021
Calibration ROI is expired	No
Calibration ROI performed on	07-27-2021
Calibration Uniformity is expired	No
Calibration Uniformity performed on	07-27-2021
Chemistry	TAQMAN
Date Created	2021-09-24 13:39:01 PM CEST
Experiment Barcode
Experiment Comment
Experiment File Name	D:\Users\INSTR-ADMIN\Desktop\2021-09-24 133901-Nancyexperiment.eds
Experiment Name	2021-09-24 133901-Nancy
Experiment Run End Time	2021-09-24 15:49:37 PM CEST
Experiment Type	Standard Curve
Instrument Name	278860086
Instrument Serial Number	278860086
Instrument Type	QuantStudio(TM) 6 Flex System
Passive Reference	ROX
Quantification Cycle Method	Ct
Signal Smoothing On	true
Stage/ Cycle where Analysis is performed	Stage 2, Step 2
User Name
Well	Well Position	Omit	Sample Name	Target Name	Task	Reporter	Quencher	CT	Ct Mean	Ct SD	Quantity	Quantity Mean	Quantity SD	Automatic Ct Threshold	Ct Threshold	Automatic Baseline	Baseline Start	Baseline End	Comments	Y-Intercept	R(superscript 2)	Tm1	Slope	Tm2	Efficiency	Tm3	HIGHSD	NOAMP	OUTLIERRG	EXPFAIL
1	A1	FALSE	FoxA2 no Dox	FoxA2	UNKNOWN	SYBR	None	27.5277	27.3221	0.186135				TRUE	0.151828	TRUE	1	45				84.5739					N	N	N	N
2	A2	FALSE	FoxA2 no Dox	FoxA2	UNKNOWN	SYBR	None	27.1651	27.3221	0.186135				TRUE	0.151828	TRUE	1	45				84.5739					N	N	N	N
3	A3	FALSE	FoxA2 no Dox	FoxA2	UNKNOWN	SYBR	None	27.2733	27.3221	0.186135				TRUE	0.151828	TRUE	1	45				84.5739					N	N	N	N
4	A4	FALSE	FoxA2 no Dox	GAPDH	UNKNOWN	SYBR	None	16.7257	16.391	0.315001				TRUE	0.0608111	TRUE	1	45				80.4874					N	N	N	N
5	A5	FALSE	FoxA2 no Dox	GAPDH	UNKNOWN	SYBR	None	16.1004	16.391	0.315001				TRUE	0.0608111	TRUE	1	45				80.6193					N	N	N	N
6	A6	FALSE	FoxA2 no Dox	GAPDH	UNKNOWN	SYBR	None	16.3468	16.391	0.315001				TRUE	0.0608111	TRUE	1	45				80.6193					N	N	N	N
7	A7	FALSE	FoxA2 Dox	FoxA2	UNKNOWN	SYBR	None	20.2534	19.6236	0.576485				TRUE	0.151828	TRUE	1	45				84.5739					Y	N	N	N
8	A8	FALSE	FoxA2 Dox	FoxA2	UNKNOWN	SYBR	None	19.1221	19.6236	0.576485				TRUE	0.151828	TRUE	1	45				84.5739					Y	N	N	N
9	A9	FALSE	FoxA2 Dox	FoxA2	UNKNOWN	SYBR	None	19.4952	19.6236	0.576485				TRUE	0.151828	TRUE	1	45				84.5739					Y	N	N	N
10	A10	FALSE	FoxA2 Dox	GAPDH	UNKNOWN	SYBR	None	16.9948	17.1304	0.326401				TRUE	0.0608111	TRUE	1	45				80.6193					N	N	N	N
11	A11	FALSE	FoxA2 Dox	GAPDH	UNKNOWN	SYBR	None	17.4146	17.1304	0.326401				TRUE	0.0608111	TRUE	1	45				80.6193					N	N	N	N
12	A12	FALSE	FoxA2 Dox	GAPDH	UNKNOWN	SYBR	None	17.5635	17.1304	0.326401				TRUE	0.0608111	TRUE	1	45				80.6193					N	N	N	N
22	A22	FALSE	FoxA2 no dox -RT	FoxA2	UNKNOWN	SYBR	None	34.4979	34.4979					TRUE	0.151828	TRUE	1	45				84.4421		74.16			N	N	N	N
24	A24	FALSE	FoxA2 dox -RT	FoxA2	UNKNOWN	SYBR	None	Undetermined						TRUE	0.151828	TRUE	1	45				64.8007					N	N	N	Y
25	B1	FALSE	Sox 2 no dox	Sox2	UNKNOWN	SYBR	None	22.8817	22.8122	0.210204				TRUE	0.129781	TRUE	1	45				89.9786					N	N	N	N
26	B2	FALSE	Sox 2 no dox	Sox2	UNKNOWN	SYBR	None	22.576	22.8122	0.210204				TRUE	0.129781	TRUE	1	45				89.9786					N	N	N	N
27	B3	FALSE	Sox 2 no dox	Sox2	UNKNOWN	SYBR	None	22.9788	22.8122	0.210204				TRUE	0.129781	TRUE	1	45				89.9786					N	N	N	N
28	B4	FALSE	Sox 2 no dox	GAPDH	UNKNOWN	SYBR	None	16.0732	16.3653	0.305623				TRUE	0.0608111	TRUE	1	45				80.6193					N	N	N	N
29	B5	FALSE	Sox 2 no dox	GAPDH	UNKNOWN	SYBR	None	16.6828	16.3653	0.305623				TRUE	0.0608111	TRUE	1	45				80.6193					N	N	N	N
30	B6	FALSE	Sox 2 no dox	GAPDH	UNKNOWN	SYBR	None	16.3398	16.3653	0.305623				TRUE	0.0608111	TRUE	1	45				80.6193					N	N	N	N
31	B7	FALSE	Sox2 Docx	Sox2	UNKNOWN	SYBR	None	17.1999	20.5448	7.76798				TRUE	0.129781	TRUE	1	45				89.9786					Y	N	N	N
32	B8	FALSE	Sox2 Docx	Sox2	UNKNOWN	SYBR	None	16.7724	20.5448	7.76798				TRUE	0.129781	TRUE	1	45				89.9786					Y	N	N	N
33	B9	FALSE	Sox2 Docx	Sox2	UNKNOWN	SYBR	None	16.9298	20.5448	7.76798				TRUE	0.129781	TRUE	1	45				89.9786					Y	N	N	N
34	B10	FALSE	FoxA2 Dox	GAPDH	UNKNOWN	SYBR	None	16.6859	17.1304	0.326401				TRUE	0.0608111	TRUE	1	45				80.4874					N	N	N	N
35	B11	FALSE	FoxA2 Dox	GAPDH	UNKNOWN	SYBR	None	16.9222	17.1304	0.326401				TRUE	0.0608111	TRUE	1	45				80.4874					N	N	N	N
36	B12	FALSE	FoxA2 Dox	GAPDH	UNKNOWN	SYBR	None	17.2011	17.1304	0.326401				TRUE	0.0608111	TRUE	1	45				80.4874					N	N	N	N
46	B22	FALSE	Sox2 no dox -rt	Sox2	UNKNOWN	SYBR	None	35.2657	35.2657					TRUE	0.129781	TRUE	1	45				89.8468					N	N	N	N
48	B24	FALSE	Sox2 dox -rt	Sox2	UNKNOWN	SYBR	None	Undetermined						TRUE	0.129781	TRUE	1	45				60.9778					N	N	N	N
49	C1	FALSE	Sox 2 no dox	Sox2 60	UNKNOWN	SYBR	None	23.9091	24.0609	0.131726				TRUE	0.196961	TRUE	1	45				89.8468					N	N	N	N
50	C2	FALSE	Sox 2 no dox	Sox2 60	UNKNOWN	SYBR	None	24.1284	24.0609	0.131726				TRUE	0.196961	TRUE	1	45				89.8468					N	N	N	N
51	C3	FALSE	Sox 2 no dox	Sox2 60	UNKNOWN	SYBR	None	24.1452	24.0609	0.131726				TRUE	0.196961	TRUE	1	45				89.8468					N	N	N	N
55	C7	FALSE	Sox2 Docx	Sox2	UNKNOWN	SYBR	None	17.3879	20.5448	7.76798				TRUE	0.129781	TRUE	1	45				89.9786					Y	N	N	N
56	C8	FALSE	Sox2 Docx	Sox2 60	UNKNOWN	SYBR	None	18.4298	18.4298					TRUE	0.196961	TRUE	1	45				89.9786					N	N	N	N
57	C9	FALSE	Sox2 Docx	Sox2	UNKNOWN	SYBR	None	34.4341	20.5448	7.76798				TRUE	0.129781	TRUE	1	45				89.715		82.7284		64.8007	Y	N	Y	N
70	C22	FALSE	Sox2 no dox -rt	Sox2 60	UNKNOWN	SYBR	None	Undetermined						TRUE	0.196961	TRUE	1	45				80.8829					N	N	N	Y
72	C24	FALSE	Sox2 dox -rt	Sox2 60	UNKNOWN	SYBR	None	40.7202	40.7202					TRUE	0.196961	TRUE	1	45				61.2415					N	N	N	N
310	M22	FALSE	Water	FoxA2	UNKNOWN	SYBR	None	Undetermined	35.2922					TRUE	0.151828	TRUE	1	45				63.2188					N	N	N	Y
311	M23	FALSE	Water	FoxA2	UNKNOWN	SYBR	None	Undetermined	35.2922					TRUE	0.151828	TRUE	1	45				61.6369					N	N	N	Y
312	M24	FALSE	Water	FoxA2	UNKNOWN	SYBR	None	35.2922	35.2922					TRUE	0.151828	TRUE	1	45				74.0282					N	N	N	N
334	N22	FALSE	Water	Sox2	UNKNOWN	SYBR	None	Undetermined						TRUE	0.129781	TRUE	1	45				60.9778					N	Y	N	Y
335	N23	FALSE	Water	Sox2	UNKNOWN	SYBR	None	Undetermined						TRUE	0.129781	TRUE	1	45				61.7688					N	Y	N	Y
336	N24	FALSE	Water	Sox2	UNKNOWN	SYBR	None	Undetermined						TRUE	0.129781	TRUE	1	45				61.2415					N	Y	N	Y
358	O22	FALSE	Water	Sox2 60	UNKNOWN	SYBR	None	Undetermined						TRUE	0.196961	TRUE	1	45				61.1097					N	Y	N	Y
359	O23	FALSE	Water	Sox2 60	UNKNOWN	SYBR	None	Undetermined						TRUE	0.196961	TRUE	1	45				60.846					N	N	N	N
360	O24	FALSE	Water	Sox2 60	UNKNOWN	SYBR	None	Undetermined						TRUE	0.196961	TRUE	1	45				62.8233					N	Y	N	N
382	P22	FALSE	Water	GAPDH	UNKNOWN	SYBR	None	Undetermined						TRUE	0.0608111	TRUE	1	45				62.4279					N	Y	N	Y
383	P23	FALSE	Water	GAPDH	UNKNOWN	SYBR	None	Undetermined						TRUE	0.0608111	TRUE	1	45				62.296					N	N	N	N
384	P24	FALSE	Water	GAPDH	UNKNOWN	SYBR	None	Undetermined						TRUE	0.0608111	TRUE	1	45				62.8233					N	Y	N	Y

## Sheet: Analysis Exp 5
Sample Name	Target Name	CT	Ct Mean	ΔCt No Dox	ΔCt Dox	ΔΔCt	Fold change	Mean fold change	SD
FoxA2 -	FoxA2	27.5277	27.3221	11.1367	2.9291	-8.20763	295.626	406.17	104.639
FoxA2 -	FoxA2	27.1651		10.7742	1.79778	-8.97637	503.683
FoxA2 -	FoxA2	27.2733		10.8824	2.17085	-8.7115	419.201
FoxA2 -	GAPDH	16.7257	16.391
FoxA2 -	GAPDH	16.1004
FoxA2 -	GAPDH	16.3468
FoxA2 +	FoxA2	20.2534	19.6236
FoxA2 +	FoxA2	19.1221
FoxA2 +	FoxA2	19.4952
FoxA2 +	GAPDH	16.9948	17.3243
FoxA2 +	GAPDH	17.4146
FoxA2 +	GAPDH	17.5635
FoxA2 no dox -RT	FoxA2	34.4979
FoxA2 dox -RT	FoxA2	Undetermined
				ΔCt No Dox	ΔCt Dox	ΔΔCt	Fold change	Mean fold change	SD
Sox2 -	Sox2	22.8817	22.8122	6.51645	0.263492	-6.25296	76.2655	85.875	11.3348
Sox2 -	Sox2	22.576		6.21077	-0.163991	-6.37476	82.9841
Sox2 -	Sox2	22.9788		6.61357	-0.00665728	-6.62022	98.3752
Sox2 -	GAPDH	16.0732	16.3653
Sox2 -	GAPDH	16.6828
Sox2 -	GAPDH	16.3398
Sox2 +	Sox2	17.1999	16.9674
Sox2 +	Sox2	16.7724
Sox2 +	Sox2	16.9298
Sox2 +	GAPDH	16.6859	16.9364
Sox2 +	GAPDH	16.9222
Sox2 +	GAPDH	17.2011
-RT Sox2 no dox	MyoD1	35.2657
-RT Sox2 dox	MyoD1	Undetermined
